# Supplementary material for: High quality transcriptome profiling confirms the transcriptional landscape of Treponema pallidum subsp. pallidum
Source: Sci Rep. 2025 Jul 2;15:23272. doi: 10.1038/s41598-025-06583-9 (PMC12223175; doi:10.1038/s41598-025-06583-9)
Supplement: Supplementary file 1 — Supplementary Material 1 [file 41598_2025_6583_MOESM1_ESM.xlsx]

## Sheet: S1 Table
S1 Table. SNVs and protein effects found in the genomic sequence of TPA strain Nichols examined in this study compared to NC_021490.2 (updated in March 2023)
Coordinates (NC_021490.2)	Polymorphism Type	Amino Acid Change	Protein Effect	Old locus tag / Locus tag (NC_021490.2)	Product
7179	SNP (transition)
12477	Deletion (homopolymeric region)
34077	Insertion (homopolymeric region)
59894	SNP (transition)	S -> P	Substitution	TPANIC_0051	peptide chain release factor 1
72680	Deletion (homopolymeric region)
148351	Insertion (homopolymeric region)
149360	SNP (transition)
150149	Deletion (homopolymeric region)		Frame Shift	TPANIC_RS05555	DUF2715 domain-containing protein
159100	Insertion (126 nt)		Frame Shift	TPANIC_0136	hypothetical protein/fibronecting binding protein *
199677	Insertion (homopolymeric region)
231091	Deletion (homopolymeric region)
237860	SNP (transition)		None	TPANIC_0228	biotin transporter BioY
246989	SNP (transition)		None	TPANIC_0241	DNA-directed RNA polymerase subunit beta
335832	Insertion (homopolymeric region)
675559	Substitution	VT -> VA	Substitution	TPANIC_0621	tprJ /major outer sheath N-terminal domain-containing protein
690671	SNP (transversion)	P -> Q	Substitution	TPANIC_0631	chemotaxis protein CheB
741934	SNP (transition)	S -> L	Substitution	TPANIC_0674	Smr/MutS family protein
767985	SNP (transition)
809311	SNP (transition)		None	TPANIC_0742	Obg family GTPase CgtA
928188	SNP (transition)	T -> M	Substitution	TPANIC_0854	SpoIIE family protein phosphatase
929715	SNP (transition)	G -> D	Substitution	TPANIC_0854	SpoIIE family protein phosphatase
938004	Insertion (homopolymeric region)		Frame Shift	TPANIC_0859	UPF0164 family protein
975815	Deletion (67 nt)
976243	SNP (transversion)	P -> R	Substitution	TPANIC_0897	tprK/MSP porin
1006986	Insertion (homopolymeric regiaon)
1023862	SNP (transition)		None	TPANIC_0939	pyruvate:ferredoxin (flavodoxin) oxidoreductase
1057823	SNP (transition)
DUF - Domain of Unknown Function
* As described in Brinkman et al., 2008

## Sheet: S2 Table
S2 Table. Paralogous regions with ambiguous mapping
Locus	Gene	Start	End	Length (bp)	Strand	Evidence of transcription
TPANIC_0126d	tprK donor site	148821	149014	194	-	Yes
TPANIC_0897	tprK	975921	976114	194	-	Yes
TPANIC_0117	tprC	134902	136740	1839	-	Yes
TPANIC_0131	tprD	152304	154142	1839	-	Yes
TPANIC_0316	tprF	332652	333523	872	-	Yes
TPANIC_0620	tprI	673644	674515	872	-	Yes
r_0001/2/3	16s + 23s + 5s	231051	236266	5216	+	Yes
r_0004/5/6	16s + 23s + 5s	279486	284711	5226	+	Yes
TPANIC_0313	tprE	329128	331418	2291	+	Yes
TPANIC_0317	tprG	333566	335583	2018	-	Yes
TPANIC_0621	tprJ	674557	676834	2278	-	Yes
TPANIC_0433	arp	462200	463100	901	+	Yes
TPANIC_0470	tetratricopeptide repeat protein	498800	499400	601	-	Yes
TPANIC_0315	hypothetical	331668	332336	669	-	Yes
TPANIC_0619	hypothetical	672025	672693	669	-	Yes

## Sheet: S3 Table
S3 Table. Annotated region with no evidence of transcription
Locus	Start	End	Length (bp)	Strand	Product
TPANIC_t0036	744123	744194	72	+	tRNA
TPANIC_t0024	583077	583149	73	+	tRNA
TPANIC_t0026	643805	643877	73	+	tRNA
TPANIC_t0034	731500	731572	73	+	tRNA
TPANIC_t0042	1007033	1007105	73	-	tRNA
TPANIC_t0030	659945	660018	74	+	tRNA
TPANIC_t0035	735895	735968	74	+	tRNA
TPANIC_t0043	1019122	1019195	74	+	tRNA
TPANIC_0451*	480032	480214	183	-	hypothetical protein
TPANIC_0539	582834	583055	222	+	hypothetical protein
TPANIC_0467	496630	496878	249	+	hypothetical protein
TPANIC_0955	1038247	1038498	252	-	hypothetical protein
TPANIC_0857*	935763	936083	321	-	hypothetical protein
TPANIC_0802*	872498	872827	330	+	hypothetical protein
TPANIC_0355	379778	380161	384	-	hypothetical protein
TPANIC_0694*	763351	764028	678	+	5-formyltetrahydrofolate cyclo-ligase
TPANIC_0226*	236280	236966	687	-	CbiQ family ECF transporter T component
TPANIC_0258*	270537	271247	711	-	hypothetical protein
TPANIC_0340*	363225	364697	1473	-	folylpolyglutamate synthase/dihydrofolate synthase family protein
TPANIC_0592	644389	645891	1503	+	M15 family metallopeptidase
TPANIC_0516	557970	559550	1581	-	murein biosynthesis integral membrane protein MurJ
TPANIC_0840*	912525	914774	2250	+	MFS transporter
*transcripts arising exclusively in the opposite orientation compared to the orginal annotation

## Sheet: S4 Table
S4 Table. Genes in NC_021490.2 genomic reference coding for hypothetical proteins
Locus	Name	Start	End	Length (bp)	Direction	Evidence of transcription*
TPANIC_0017	hypothetical protein CDS	18406	19353	948	forward	Yes
TPANIC_0021	hypothetical protein CDS	25112	25378	267	forward	Yes
TPANIC_0022	hypothetical protein CDS	25333	27501	2169	forward	Yes
TPANIC_0031	hypothetical protein CDS	40011	40289	279	forward	Yes
TPANIC_0059	hypothetical protein CDS	68947	69174	228	reverse	Yes
TPANIC_0064	hypothetical protein CDS	71134	71709	576	forward	Yes
TPANIC_0066	hypothetical protein CDS	72355	72669	315	forward	Yes
TPANIC_0069	hypothetical protein CDS	75095	75478	384	reverse	Yes
TPANIC_0070	hypothetical protein CDS	75475	75861	387	reverse	Yes
TPANIC_0084	hypothetical protein CDS	94447	94680	234	reverse	Yes
TPANIC_0088	hypothetical protein CDS	96791	97405	615	reverse	Yes
TPANIC_0118	hypothetical protein CDS	136786	138051	1266	reverse	Yes
TPANIC_0123	hypothetical protein CDS	142996	145566	2571	forward	Yes
TPANIC_0126	hypothetical protein CDS	147621	148292	672	reverse	Yes
TPANIC_0128	hypothetical protein CDS	150684	151031	348	forward	Yes
TPANIC_0129	hypothetical protein CDS	151016	151492	477	forward	Yes
TPANIC_0133	hypothetical protein CDS	154348	155577	1230	reverse	Yes
TPANIC_0134	hypothetical protein CDS	155577	156707	1131	reverse	Yes
TPANIC_RS05460	hypothetical protein CDS	157020	157592	573	forward	Yes
TPANIC_0136	hypothetical protein CDS	157956	159299	1344	forward	Yes
TPANIC_0138	hypothetical protein CDS	159740	160477	738	reverse	Yes
TPANIC_0148	hypothetical protein CDS	172342	172920	579	reverse	Yes
TPANIC_0149	hypothetical protein CDS	172914	173507	594	reverse	Yes
TPANIC_0150	hypothetical protein CDS	173500	173967	468	reverse	Yes
TPANIC_0159	hypothetical protein CDS	181482	182510	1029	reverse	Yes
TPANIC_0178	hypothetical protein CDS	196912	197838	927	reverse	Yes
TPANIC_0179	hypothetical protein CDS	197838	199544	1707	reverse	Yes
TPANIC_0183	hypothetical protein CDS	200880	201725	846	reverse	Yes
TPANIC_0214	hypothetical protein CDS	218774	218971	198	forward	Yes
TPANIC_0222	hypothetical protein CDS	228194	228625	432	forward	Yes
TPANIC_0245	hypothetical protein CDS	255808	259044	3237	forward	Yes
TPANIC_0250a	hypothetical protein CDS	263759	263986	228	forward	Yes
TPANIC_0258	hypothetical protein CDS	270537	271247	711	reverse	No
TPANIC_0273	hypothetical protein CDS	290604	291395	792	forward	Yes
TPANIC_0286	hypothetical protein CDS	301421	302398	978	forward	Yes
TPANIC_0304	hypothetical protein CDS	319141	322260	3120	reverse	Yes
TPANIC_RS05575	hypothetical protein CDS	332355	332429	75	reverse	Yes
TPANIC_0320	hypothetical protein CDS	337118	337264	147	forward	Yes
TPANIC_0338	hypothetical protein CDS	361744	362232	489	forward	Yes
TPANIC_0355	hypothetical protein CDS	379778	380161	384	reverse	No
TPANIC_0360	hypothetical protein CDS	383974	384144	171	forward	Yes
TPANIC_0368	hypothetical protein CDS	393654	393989	336	forward	Yes
TPANIC_0370	hypothetical protein CDS	395604	396020	417	reverse	Yes
TPANIC_0374	hypothetical protein CDS	399067	401385	2319	forward	Yes
TPANIC_0375	hypothetical protein CDS	401543	401752	210	forward	Yes
TPANIC_RS01845	hypothetical protein CDS	402068	402964	897	reverse	Yes
TPANIC_0409	hypothetical protein CDS	436225	436410	186	forward	Yes
TPANIC_0422	hypothetical protein CDS	451119	452114	996	forward	Yes
TPANIC_0423	hypothetical protein CDS	452139	452945	807	forward	Yes
TPANIC_0425	hypothetical protein CDS	453685	454230	546	forward	Yes
TPANIC_0432	hypothetical protein CDS	461164	461697	534	forward	Yes
TPANIC_0437	hypothetical protein CDS	465312	465776	465	reverse	Yes
TPANIC_0443	hypothetical protein CDS	471091	471945	855	forward	Yes
TPANIC_0447	hypothetical protein CDS	474997	476121	1125	forward	Yes
TPANIC_0449	hypothetical protein CDS	477265	477855	591	forward	Yes
TPANIC_0451	hypothetical protein CDS	480032	480214	183	reverse	No
TPANIC_0453	hypothetical protein CDS	483812	484618	807	forward	Yes
TPANIC_0455	hypothetical protein CDS	485654	486628	975	reverse	Yes
TPANIC_0456	hypothetical protein CDS	486715	488031	1317	reverse	Yes
TPANIC_0457	hypothetical protein CDS	488183	489880	1698	forward	Yes
TPANIC_0462	hypothetical protein CDS	492583	493857	1275	forward	Yes
TPANIC_0465	hypothetical protein CDS	494665	495537	873	reverse	Yes
TPANIC_0466	hypothetical protein CDS	495470	496639	1170	reverse	Yes
TPANIC_0467	hypothetical protein CDS	496630	496878	249	forward	No
TPANIC_0473	hypothetical protein CDS	503466	504110	645	reverse	Yes
TPANIC_0490	hypothetical protein CDS	526466	526654	189	forward	Yes
TPANIC_0503	hypothetical protein CDS	540011	540574	564	forward	Yes
TPANIC_0521	hypothetical protein CDS	563380	564651	1272	reverse	Yes
TPANIC_0535	hypothetical protein CDS	579796	580008	213	reverse	Yes
TPANIC_0539	hypothetical protein CDS	582834	583055	222	forward	No
TPANIC_0552	hypothetical protein CDS	599806	600339	534	reverse	Yes
TPANIC_0564	hypothetical protein CDS	612698	614734	2037	forward	Yes
TPANIC_0577	hypothetical protein CDS	628555	630294	1740	forward	Yes
TPANIC_0579	hypothetical protein CDS	631185	631961	777	forward	Yes
TPANIC_0584	hypothetical protein CDS	635496	636905	1410	forward	Yes
TPANIC_0593	hypothetical protein CDS	645942	647861	1920	forward	Yes
TPANIC_0598	hypothetical protein CDS	650462	652525	2064	reverse	Yes
TPANIC_0625	hypothetical protein CDS	681906	682658	753	forward	Yes
TPANIC_0629	hypothetical protein CDS	688619	689443	825	forward	Yes
TPANIC_0638	hypothetical protein CDS	698523	698957	435	reverse	Yes
TPANIC_0661	hypothetical protein CDS	725304	725816	513	reverse	Yes
TPANIC_0665	hypothetical protein CDS	728672	729427	756	reverse	Yes
TPANIC_0666	hypothetical protein CDS	729424	729717	294	reverse	Yes
TPANIC_0676	hypothetical protein CDS	743125	743403	279	reverse	Yes
TPANIC_0677	hypothetical protein CDS	743425	744033	609	reverse	Yes
TPANIC_0678	hypothetical protein CDS	744287	745210	924	forward	Yes
TPANIC_0679	hypothetical protein CDS	745207	745524	318	forward	Yes
TPANIC_0690	hypothetical protein CDS	759025	759576	552	reverse	Yes
TPANIC_0693	hypothetical protein CDS	761869	763191	1323	reverse	Yes
TPANIC_0700	hypothetical protein CDS	768092	768484	393	reverse	Yes
TPANIC_0707	hypothetical protein CDS	776429	776908	480	reverse	Yes
TPANIC_0708	hypothetical protein CDS	776974	777489	516	forward	Yes
TPANIC_0711	hypothetical protein CDS	780349	780921	573	forward	Yes
TPANIC_0747	hypothetical protein CDS	813443	814477	1035	reverse	Yes
TPANIC_0749	hypothetical protein CDS	816580	816801	222	reverse	Yes
TPANIC_0752	hypothetical protein CDS	818330	819445	1116	reverse	Yes
TPANIC_0753	hypothetical protein CDS	819553	819837	285	reverse	Yes
TPANIC_0763	hypothetical protein CDS	827974	828915	942	reverse	Yes
TPANIC_0766	hypothetical protein CDS	832263	833144	882	forward	Yes
TPANIC_0772	hypothetical protein CDS	841392	842216	825	forward	Yes
TPANIC_0777	hypothetical protein CDS	846092	846316	225	reverse	Yes
TPANIC_0783	hypothetical protein CDS	851039	852172	1134	reverse	Yes
TPANIC_0784	hypothetical protein CDS	852338	852937	600	forward	Yes
TPANIC_0787	hypothetical protein CDS	854512	854859	348	reverse	Yes
TPANIC_0788	hypothetical protein CDS	855124	855903	780	forward	Yes
TPANIC_0791	hypothetical protein CDS	859520	859765	246	reverse	Yes
TPANIC_0793	hypothetical protein CDS	860690	862309	1620	forward	Yes
TPANIC_0802	hypothetical protein CDS	872498	872827	330	forward	No
TPANIC_0813	hypothetical protein CDS	883102	884124	1023	reverse	Yes
TPANIC_0816	hypothetical protein CDS	886447	887112	666	reverse	Yes
TPANIC_0825	hypothetical protein CDS	895102	895287	186	forward	Yes
TPANIC_0833	hypothetical protein CDS	901820	902536	717	forward	Yes
TPANIC_0836	hypothetical protein CDS	906875	907699	825	reverse	Yes
TPANIC_0847	hypothetical protein CDS	920417	920752	336	reverse	Yes
TPANIC_0855	hypothetical protein CDS	931243	934626	3384	reverse	Yes
TPANIC_0857	hypothetical protein CDS	935763	936083	321	reverse	No
TPANIC_0869	hypothetical protein CDS	949688	949924	237	forward	Yes
TPANIC_0873	hypothetical protein CDS	953287	953889	603	forward	Yes
TPANIC_0874	hypothetical protein CDS	953886	954161	276	forward	Yes
TPANIC_0888	hypothetical protein CDS	967148	967975	828	reverse	Yes
TPANIC_0904	hypothetical protein CDS	988063	988314	252	forward	Yes
TPANIC_0910	hypothetical protein CDS	990575	991495	921	forward	Yes
TPANIC_RS04495	hypothetical protein CDS	993464	993646	183	forward	Yes
TPANIC_0914	hypothetical protein CDS	993639	994025	387	forward	Yes
TPANIC_0927	hypothetical protein CDS	1009520	1010110	591	forward	Yes
TPANIC_0928	hypothetical protein CDS	1010205	1011728	1524	forward	Yes
TPANIC_0938	hypothetical protein CDS	1021082	1021792	711	reverse	Yes
TPANIC_0941	hypothetical protein CDS	1025726	1026244	519	reverse	Yes
TPANIC_0942	hypothetical protein CDS	1026321	1026785	465	reverse	Yes
TPANIC_0944	hypothetical protein CDS	1027286	1028458	1173	reverse	Yes
TPANIC_0955	hypothetical protein CDS	1038247	1038498	252	reverse	No
TPANIC_RS05630	hypothetical protein CDS	1038394	1038618	225	forward	Yes
TPANIC_0966	hypothetical protein CDS	1049132	1050718	1587	reverse	Yes
TPANIC_0967	hypothetical protein CDS	1050813	1052366	1554	reverse	Yes
TPANIC_0968	hypothetical protein CDS	1052363	1053841	1479	reverse	Yes
TPANIC_0969	hypothetical protein CDS	1053982	1055601	1620	reverse	Yes
TPANIC_0976	hypothetical protein CDS	1060857	1062236	1380	forward	Yes
TPANIC_RS05635	hypothetical protein CDS	1067939	1068217	279	forward	Yes
TPANIC_RS04860	hypothetical protein CDS	1073098	1073481	384	reverse	Yes
TPANIC_0992	hypothetical protein CDS	1078482	1078769	288	forward	Yes
TPANIC_0996	hypothetical protein CDS	1082474	1084090	1617	reverse	Yes
TPANIC_1000	hypothetical protein CDS	1090339	1090899	561	forward	Yes
TPANIC_1001	hypothetical protein CDS	1091039	1092220	1182	reverse	Yes
TPANIC_1003	hypothetical protein CDS	1093097	1094134	1038	forward	Yes
TPANIC_1014	hypothetical protein CDS	1106061	1107995	1935	reverse	Yes
TPANIC_RS05520	hypothetical protein CDS	1119514	1119801	288	reverse	Yes
coordinates according to the NC_021490.2
*at least 10 correctly oriented unique reads spread across the majority of the length of the gene

## Sheet: S5 Table
S5 Table. Potential vaccine candidates*
Locus	Potential product
TPANIC_0011	major outer sheath C-terminal domain-containing protein
TPANIC_0117	major outer sheath N-terminal domain-containing protein
TPANIC_0126	hypothetical protein
TPANIC_0131	major outer sheath N-terminal domain-containing protein
TPANIC_0136	hypothetical protein
TPANIC_0155	M23 family metallopeptidase
TPANIC_0179	hypothetical protein
TPANIC_0304	hypothetical protein
TPANIC_0313	major outer sheath N-terminal domain-containing protein
TPANIC_0317	major outer sheath N-terminal domain-containing protein
TPANIC_0326	outer membrane protein assembly factor BamA
TPANIC_0346	DUF2715 domain-containing protein
TPANIC_0347	putative lipoprotein
TPANIC_0435	copper resistance protein NlpE
TPANIC_0453	hypothetical protein
TPANIC_0462	hypothetical protein
TPANIC_0479	DUF2715 domain-containing protein
TPANIC_0483	fibronectin type III domain-containing protein
TPANIC_0488	methyl-accepting chemotaxis protein
TPANIC_0515	LPS-assembly protein LptD
TPANIC_0548	UPF0164 family protein
TPANIC_0574	penicillin-binding Tp47 domain A-containing protein
TPANIC_0610	major outer sheath N-terminal domain-containing protein
TPANIC_0620	major outer sheath N-terminal domain-containing protein
TPANIC_0621	major outer sheath N-terminal domain-containing protein
TPANIC_0698	DUF2715 domain-containing protein
TPANIC_0733	outer membrane beta-barrel protein
TPANIC_0751	vascular adhesin/metalloprotease pallilysin
TPANIC_0784	hypothetical protein
TPANIC_0785	LptA/OstA family protein
TPANIC_0786	LPS export ABC transporter ATP-binding protein
TPANIC_0790	RND family transporter
TPANIC_0844	type I glyceraldehyde-3-phosphate dehydrogenase
TPANIC_0856	UPF0164 family protein
TPANIC_0858	UPF0164 family protein
TPANIC_0859	UPF0164 family protein
TPANIC_0865	UPF0164 family protein
TPANIC_0868	flagellin
TPANIC_0883	LptF/LptG family permease
TPANIC_0884	LptF/LptG family permease
TPANIC_0954	tetratricopeptide repeat protein
TPANIC_0962	ABC transporter permease
TPANIC_0963	FtsX-like permease family protein
TPANIC_0964	ABC transporter ATP-binding protein
TPANIC_0965	efflux RND transporter periplasmic adaptor subunit
TPANIC_0966	hypothetical protein
TPANIC_0967	hypothetical protein
TPANIC_0968	hypothetical protein
TPANIC_0969	hypothetical protein
TPANIC_1031	major outer sheath N-terminal domain-containing protein
*Candidates were selected based on previous in silico and experimental evidence indicating their potential as outer membrane proteins, with some already demonstrated to be immunogenic in animal immunization experiments.

## Sheet: S6 Table
S6 Table. Strand-specific transcription tracks details for all annotated regions of the genome and all intergenic regions larger than 10 bp
Locus	Name	Start	End	Strand	Mean coverage(+)	Q1(+)	mid(+)	Q3(+)	Mean coverage (-)	Q1(-)	mid(-)	Q3(-)
TPANIC_0001	dnaA	4	1398	+	26.2172	13	20	37	4.14767	1	2	6
IG_1	Inter_dnaA:dnaN	1399	1640	0	11.0289	3	3	21	2.66942	2	3	4
TPANIC_0002	dnaN	1641	2756	+	70.4785	21	62	118	4.4319	1	1	6
TPANIC_0003	TPANIC_0003	2701	3834	+	52.0996	39	50	60	0.386243	0	0	1
TPANIC_0004	TPANIC_0004	3827	4264	+	204.178	159	216.5	271.75	2.63014	0	4	4
IG_2	Inter_TPANIC_0004:gyrA	4265	4390	0	37.8889	28.25	41	46	2	2	2	2
TPANIC_0005	gyrA	4391	6832	+	200.16	105	185.5	266	0.469287	0	0	1
IG_3	Inter_gyrA:TPANIC_0007	6833	7211	0	783.211	507.5	933	1009	0.469657	0	0	1
TPANIC_0007	TPANIC_0007	7212	8261	+	816.005	604.25	890.5	1050	1.7019	1	1	2
IG_4	Inter_TPANIC_0007:TPANIC_RS05525	8262	8340	0	304.114	265.5	278	353	1.82278	1	1	3
TPANIC_RS05525	TPANIC_RS05525	8341	9261	-	19.6037	1	3	4	9.53637	6	9	14
IG_5	Inter_TPANIC_RS05525:TPANIC_RS05530	9262	9273	0	3.83333	3	3	5	4.41667	4	4	5
TPANIC_RS05530	TPANIC_RS05530	9274	9447	-	5.32184	4.25	6	6	8.68391	7	11	12
TPANIC_RS05535	TPANIC_RS05535	9374	9952	-	2.0639	1	2	3	4.5475	1	2	11
IG_6	Inter_TPANIC_RS05535:TPANIC_0011	9953	10396	0	31.3311	1	2	61.25	1.61261	0	0	3
TPANIC_0011	TPANIC_0011	10397	12379	+	87.4049	32	66	107	0.326778	0	0	1
IG_7	Inter_TPANIC_0011:TPANIC_0013	12380	12544	0	53.2606	16	18	49	0	0	0	0
TPANIC_0013	TPANIC_0013	12545	13777	+	611.587	388	540	822	1.84996	0	1	3
IG_8	Inter_TPANIC_0013:pheT	13778	13967	0	131.921	86.25	122	179.75	0	0	0	0
TPANIC_0015	pheT	13968	15782	+	353.703	110	274	390	0.409917	0	0	0
TPANIC_0016	TPANIC_0016	15760	18318	+	112.911	43.5	72	180	0.294256	0	0	0
IG_9	Inter_TPANIC_0016:TPANIC_0017	18319	18405	0	180.805	182.5	190	191	0	0	0	0
TPANIC_0017	TPANIC_0017	18406	19353	+	335.122	220	274	443.75	0.235232	0	0	0
IG_10	Inter_TPANIC_0017:greA	19354	19369	0	207.125	201.75	209.5	212.25	0	0	0	0
TPANIC_0018	greA	19370	22051	+	403.678	194.25	380	560	0.605891	0	0	1
IG_11	Inter_greA:TPANIC_0020	22052	22086	0	426.057	410	428	436.5	1	1	1	1
TPANIC_0020	TPANIC_0020	22087	24174	+	432.792	275.75	435	601	2.25383	0	1	2
IG_12	Inter_TPANIC_0020:ffs	24175	24246	0	346.569	334.75	348.5	359	70.4028	27	76	109
TPANIC_RS05165	ffs	24247	24341	-	378.916	378.5	381	384	178.411	124	127	217.5
TPANIC_t0001	TPANIC_t0001	24343	24430	-	386.295	383	390.5	404.5	518.92	480.75	508.5	547.25
IG_13	Inter_TPANIC_t0001:TPANIC_t0002	24431	24486	0	254.446	251.75	255	285.25	731.429	666.5	707.5	778.5
TPANIC_t0002	TPANIC_t0002	24487	24575	-	93.5955	82	97	100	974.438	878	961	1013
IG_14	Inter_TPANIC_t0002:TPANIC_t0003	24576	24632	0	35.0526	17	32	51	1189.02	1155	1192	1209
TPANIC_t0003	TPANIC_t0003	24633	24706	-	11.1216	9.25	11	16	1897.15	1583.5	1943	2129
IG_15	Inter_TPANIC_t0003:TPANIC_t0004	24707	24737	0	3.32258	2	4	4	2592.97	2573.5	2620	2633.5
TPANIC_t0004	TPANIC_t0004	24738	24824	-	1.52874	1	2	2	2574.32	2548	2601	2635.5
IG_16	Inter_TPANIC_t0004:TPANIC_t0005	24825	24864	0	1	1	1	1	2268.03	2216	2273.5	2318
TPANIC_t0005	TPANIC_t0005	24865	24949	-	0.870588	1	1	1	1493.34	1026	1854	1944
IG_17	Inter_TPANIC_t0005:TPANIC_0021	24950	25111	0	3.11728	0	0	0	1.84568	1	1	1
TPANIC_0021	TPANIC_0021	25112	25378	+	104.876	103	109	110	0.35206	0	0	1
TPANIC_0022	TPANIC_0022	25333	27501	+	81.9502	18	33	57	0.834025	0	1	1
IG_18	Inter_TPANIC_0022:TPANIC_0023	27502	27561	0	358.167	334	354	393.5	0	0	0	0
TPANIC_0023	TPANIC_0023	27562	28893	+	282.682	200	258	354	0.288288	0	0	1
IG_19	Inter_TPANIC_0023:TPANIC_0024	28894	29072	0	395.682	386.5	400	408	0	0	0	0
TPANIC_0024	TPANIC_0024	29073	29783	+	286.686	217	324	358	7.06892	0	0	15
IG_20	Inter_TPANIC_0024:TPANIC_0025	29784	29861	0	137.385	112.25	130	163.5	22.7179	17	24.5	28
TPANIC_0025	TPANIC_0025	29862	32933	-	16.9189	3	6	24	30.3877	15	20	41
IG_21	Inter_TPANIC_0025:TPANIC_0026	32934	32961	0	3.39286	2	3	4	3.67857	3	4	4
TPANIC_0026	TPANIC_0026	32962	33984	-	6.19159	3	7	10	31.1369	16	32	45
IG_22	Inter_TPANIC_0026:TPANIC_0027	33985	34108	0	0.153226	0	0	0	1.85484	1	1	1
TPANIC_0027	TPANIC_0027	34109	35434	+	9.63801	5	7	13	1.66139	0	1	3
TPANIC_0028	TPANIC_0028	35391	36809	+	17.9302	9	12	19	0	0	0	0
IG_23	Inter_TPANIC_0028:murA	36810	36916	0	29.1402	24	28	31	0	0	0	0
TPANIC_0029	murA	36917	38194	+	84.6714	63	83	104	2.02269	1	2	3
IG_24	Inter_murA:groL	38195	38312	0	119.076	85	98	114	0	0	0	0
TPANIC_0030	groL	38313	39947	+	3260.7	2725	3217	3819	1.41468	0	1	2
IG_25	Inter_groL:TPANIC_0031	39948	40010	0	2330.25	2031	2267	2491	0.555556	0	1	1
TPANIC_0031	TPANIC_0031	40011	40289	+	1222.13	1096	1133	1208.5	20.3763	2	4	28.5
TPANIC_0032	TPANIC_0032	40286	41086	-	214.079	11	33	247	40.5256	15	21	66
TPANIC_0033	TPANIC_0033	41083	41652	-	9.32105	2	2	26	37.4772	13	17	73.75
IG_26	Inter_TPANIC_0033:TPANIC_0034	41653	41794	0	21.4155	16	22	29	20.2113	1	2	47.25
TPANIC_0034	TPANIC_0034	41795	42745	-	2.19348	0	2	4	4.3123	3	4	7
IG_27	Inter_TPANIC_0034:TPANIC_0035	42746	42942	0	0.375635	0	0	1	1.72081	1	1	2
TPANIC_0035	TPANIC_0035	42943	43659	+	87.9331	48	68	153	0.740586	0	1	1
TPANIC_0036	TPANIC_0036	43659	44459	+	63.0899	34	66	89	20.4007	2	4	20
IG_28	Inter_TPANIC_0036:TPANIC_0037	44460	44567	0	39.0741	26.75	43	48.5	147	122	148	151
TPANIC_0037	TPANIC_0037	44568	45563	-	3.89859	2	3	6	1375.83	790	1348	2034
IG_29	Inter_TPANIC_0037:TPANIC_0038	45564	45659	0	0.364583	0	0	1	161.604	134	155	195
TPANIC_0038	TPANIC_0038	45660	46712	-	14.0304	10	15	20	66	43	62	90
IG_30	Inter_TPANIC_0038:TPANIC_0040	46713	46972	0	3.58077	2	4	4	1.00769	0	1	2
TPANIC_0040	TPANIC_0040	46973	49390	+	257.459	87	232.5	341	1.47932	0	1	3
IG_31	Inter_TPANIC_0040:TPANIC_0042	49391	49510	0	381.533	347	373.5	422	0	0	0	0
TPANIC_0042	TPANIC_0042	49511	50443	+	913.167	430	696	1498	0.554126	0	1	1
IG_32	Inter_TPANIC_0042:TPANIC_0043	50444	50546	0	431.864	417	427	445	0.961165	1	1	1
TPANIC_0043	TPANIC_0043	50547	52556	+	130.887	65	91	197	2.25025	0	1	3
IG_33	Inter_TPANIC_0043:mnmG	52557	52595	0	68.0769	66.5	68	72	0.410256	0	0	1
TPANIC_0044	mnmG	52596	54488	+	133.21	79	128	178	1.42208	0	0	1
IG_34	Inter_mnmG:TPANIC_0045	54489	54543	0	124.782	109	126	139	37.6182	34	34	43
TPANIC_0045	TPANIC_0045	54544	55443	-	10.3178	0	1	8	47.3689	22	37	65
IG_35	Inter_TPANIC_0045:TPANIC_0046	55444	55804	0	14.6122	0	24	25	40.0416	2	19	71
TPANIC_0046	TPANIC_0046	55805	56431	-	2.37161	0	0	3	76.8868	51.5	58	121
IG_36	Inter_TPANIC_0046:TPANIC_0047	56432	56523	0	0.826087	1	1	1	43.9891	38	40	51
TPANIC_0047	TPANIC_0047	56524	57045	-	1.10153	0	1	1	156.437	44	56	225
TPANIC_0048	TPANIC_0048	57051	57482	-	1.14583	0	1	2	411.972	137	452	620.5
IG_37	Inter_TPANIC_0048:TPANIC_RS00240	57483	57503	0	0	0	0	0	136.857	137	138	140
TPANIC_RS00240	TPANIC_RS00240	57504	58595	-	1.31227	0	1	2	102.018	71	99	115
IG_38	Inter_TPANIC_RS00240:TPANIC_0050	58596	58825	0	0	0	0	0	108.957	54	98	160.75
TPANIC_0050	TPANIC_0050	58826	59434	-	1.1133	0	1	2	1009.57	386	820	1741
IG_39	Inter_TPANIC_0050:prfA	59435	59584	0	2.76667	0	0	0	31.2067	2	3	5
TPANIC_0051	prfA	59585	60640	+	380.147	270.75	372.5	498	1.48769	0	0	5
TPANIC_0052	prmC	60640	61656	+	97.0747	75	86	100	27.881	4	14	42
IG_40	Inter_prmC:TPANIC_0053	61657	61744	0	34.1364	28	31.5	36.25	239.114	186	256.5	281
TPANIC_0053	TPANIC_0053	61745	62800	-	10.7188	1	11.5	18	382.312	141.75	267	569.25
IG_41	Inter_TPANIC_0053:TPANIC_0054	62801	62970	0	12.0529	8	11	16.75	22.1824	1	1	3
TPANIC_0054	TPANIC_0054	62971	63930	+	79.4969	25	63.5	136	0.378125	0	0	0
IG_42	Inter_TPANIC_0054:TPANIC_0055	63931	64136	0	95.4709	78	96	112	1.61165	1	2	2
TPANIC_0055	TPANIC_0055	64137	64373	+	512.612	262	608	714	0.877637	0	1	2
TPANIC_0056	oadA	64370	66151	+	436.465	244	431	567	0.801347	0	0	1
IG_43	Inter_oadA:TPANIC_0057	66152	66162	0	480.364	477	482	484	0	0	0	0
TPANIC_0057	TPANIC_0057	66163	67572	+	326.044	148	265	466	0.485106	0	0	1
IG_44	Inter_TPANIC_0057:dnaB	67573	67646	0	779.622	758.25	776	828.5	3.32432	2	4	4
TPANIC_0058	dnaB	67647	68963	-	103.042	11	17	154	17.8876	9	13	22
TPANIC_0059	TPANIC_0059	68947	69174	-	5.35088	4	5	6	261.509	140.5	270	408.25
TPANIC_0060	rplI	69180	69650	-	0.577495	0	0	2	269.813	226	256	316.5
IG_45	Inter_rplI:rpsR	69651	69755	0	0	0	0	0	89.4667	82	84	86
TPANIC_0061	rpsR	69756	70055	-	0	0	0	0	200.403	158.75	220	239.25
IG_46	Inter_rpsR:TPANIC_0062	70056	70171	0	1.52586	1	1	3	221.569	179.5	215.5	262
TPANIC_0062	TPANIC_0062	70172	70702	-	3.64783	2	4	6	598.529	441	547	804
TPANIC_0063	rpsF	70711	70992	-	0	0	0	0	301.943	238.25	259	389
IG_47	Inter_rpsF:TPANIC_0064	70993	71133	0	0.12766	0	0	0	19.7234	3	8	24
TPANIC_0064	TPANIC_0064	71134	71709	+	52.6319	9	53.5	104	4.06944	0	6	7
IG_48	Inter_TPANIC_0064:rsmD	71710	71764	0	9.45455	9	9	9	0	0	0	0
TPANIC_0065	rsmD	71765	72310	+	70.6832	31	70.5	110	0	0	0	0
IG_49	Inter_rsmD:TPANIC_0066	72311	72354	0	45	32	36	50.25	0	0	0	0
TPANIC_0066	TPANIC_0066	72355	72669	+	152.616	139.5	167	184.5	0.803175	1	1	1
IG_50	Inter_TPANIC_0066:TPANIC_RS00325	72670	72696	0	39.7778	26.5	33	46.5	0	0	0	0
TPANIC_RS00325	TPANIC_RS00325	72697	73836	+	162.604	101	123	232.25	1.86491	0	0	3
IG_51	Inter_TPANIC_RS00325:rlmN	73837	74016	0	249.078	230.75	247	275	0	0	0	0
TPANIC_0068	rlmN	74017	75039	+	132.628	43	56	293	6.43402	0	0	4
IG_52	Inter_rlmN:TPANIC_0069	75040	75094	0	36.6182	36	37	37	67.3091	61.5	66	73
TPANIC_0069	TPANIC_0069	75095	75478	-	9.23958	3	3	10	55.8802	41	62	70
TPANIC_0070	TPANIC_0070	75475	75861	-	1.07235	0	0	3	100.623	82	92	119.5
IG_53	Inter_TPANIC_0070:clpB	75862	75911	0	0	0	0	0	155.78	153	155	160
TPANIC_0071	clpB	75912	78548	-	0.665908	0	0	1	226.862	135	194	322
IG_54	Inter_clpB:TPANIC_0072	78549	78751	0	25.0985	0	0	4	0.0344828	0	0	0
TPANIC_0072	TPANIC_0072	78752	79024	+	1459.82	1195	1584	1770	3.80952	1	2	5
IG_55	Inter_TPANIC_0072:TPANIC_0073	79025	79093	0	1990.87	1913	2044	2073	42.8696	34	40	56
TPANIC_0073	TPANIC_0073	79094	80584	-	447.69	7	62	815	126.836	69	85	179
IG_56	Inter_TPANIC_0073:TPANIC_0074	80585	80882	0	69.755	11	25.5	121	0	0	0	0
TPANIC_0074	TPANIC_0074	80883	82349	+	214.669	45	191	273	0.408998	0	0	1
IG_57	Inter_TPANIC_0074:TPANIC_0075	82350	82467	0	162.212	144	147	186	0	0	0	0
TPANIC_0075	TPANIC_0075	82468	83358	+	130.958	99	125	155	0.817059	0	1	1
IG_58	Inter_TPANIC_0075:TPANIC_0076	83359	83397	0	102.564	89.5	105	114	1	1	1	1
TPANIC_0076	TPANIC_0076	83398	84228	+	119.538	103	112	138	0.99278	0	1	2
IG_59	Inter_TPANIC_0076:TPANIC_0077	84229	84260	0	126.281	120.75	128	130.25	0.4375	0	0	1
TPANIC_0077	TPANIC_0077	84261	85877	+	94.919	38	74	151	0.226964	0	0	0
TPANIC_0078	TPANIC_0078	85882	87120	+	201.001	169	210	231	0.206618	0	0	0
TPANIC_0079	TPANIC_0079	87117	89270	+	97.507	44	78	159	0.47818	0	0	0
TPANIC_0080	TPANIC_0080	89267	89734	+	55.7115	31	48	87	0	0	0	0
TPANIC_0081	TPANIC_0081	89741	90589	+	35.6443	13	21	67	5.99176	1	1	2
IG_60	Inter_TPANIC_0081:TPANIC_RS00400	90590	90635	0	6.80435	6	6	8	92.3696	92.25	97	99
TPANIC_RS00400	TPANIC_RS00400	90636	92222	-	13.666	3	10	23	55.1714	26	41	83
IG_61	Inter_TPANIC_RS00400:TPANIC_RS00405	92223	92384	0	75.8704	34	46	59.75	1.8642	2	2	2
TPANIC_RS00405	TPANIC_RS00405	92385	94367	+	500.946	232	442	641	52.5799	0	1	6
IG_62	Inter_TPANIC_RS00405:TPANIC_0084	94368	94446	0	20.7215	13	19	26	935.633	791	981	1031.5
TPANIC_0084	TPANIC_0084	94447	94680	-	6.52564	4	7	8	2100.59	2099	2220	2279
IG_63	Inter_TPANIC_0084:TPANIC_0085	94681	94793	0	1.50442	1	1	2	1737.38	1586	1699	1892
TPANIC_0085	TPANIC_0085	94794	95240	-	1.97539	1	2	3	2023.64	1149.5	2224	2725.5
IG_64	Inter_TPANIC_0085:TPANIC_0086	95241	95356	0	0.689655	0	1	1	21.6552	2.75	20.5	33
TPANIC_0086	TPANIC_0086	95357	96265	+	848.328	476	823	1295	4.39054	3	4	5
TPANIC_0087	TPANIC_0087	96268	96831	-	77.8989	38	52	77.25	104.273	78.75	109	139
TPANIC_0088	TPANIC_0088	96791	97405	-	3.24715	1	3	4	149.937	109	167	183
IG_65	Inter_TPANIC_0088:TPANIC_0089	97406	97434	0	1	1	1	1	45.6207	39	40	55
TPANIC_0089	TPANIC_0089	97435	98670	-	0.902913	0	0	2	85.0955	31	65	134
IG_66	Inter_TPANIC_0089:TPANIC_0090	98671	98752	0	0	0	0	0	38.5854	37	38	38
TPANIC_0090	TPANIC_0090	98753	99817	-	0.68169	0	1	1	123.838	61	116	196
IG_67	Inter_TPANIC_0090:TPANIC_0091	99818	99998	0	173.365	0	209	298	0	0	0	0
TPANIC_0091	TPANIC_0091	99999	101561	+	259.884	175	206	348.5	0.588612	0	0	1
IG_68	Inter_TPANIC_0091:TPANIC_0092	101562	101577	0	182.125	178.75	180.5	183.25	0	0	0	0
TPANIC_0092	TPANIC_0092	101578	102120	+	323.164	225	331	378	0	0	0	0
IG_69	Inter_TPANIC_0092:TPANIC_0093	102121	102142	0	569.5	565.25	569	574.75	0.409091	0	0	1
TPANIC_0093	TPANIC_0093	102143	102751	+	216.99	68	76	370	0.691297	0	0	2
IG_70	Inter_TPANIC_0093:pta	102752	102888	0	48.3431	28	41	72	0.80292	1	1	1
TPANIC_0094	pta	102889	103899	+	151.749	109	141	186	1.14936	0	1	2
TPANIC_0095	TPANIC_0095	103899	105845	+	223.751	106	174	281	13.8141	0	1	2
IG_71	Inter_TPANIC_0095:TPANIC_0096	105846	105918	0	23.3562	21	22	26	354.863	272	342	473
TPANIC_0096	TPANIC_0096	105919	106281	-	5.10744	1	2	7	1052.17	845	1143	1331
IG_72	Inter_TPANIC_0096:infA	106282	106450	0	56.858	1	12	122	100.799	1	3	186
TPANIC_0097	infA	106451	106669	+	739.205	645	809	857	12.895	6	11	18
IG_73	Inter_infA:TPANIC_0098	106670	106721	0	472.327	474	478.5	483	58.9615	41	47.5	67
TPANIC_0098	TPANIC_0098	106722	107378	-	96.1187	2	16	117	203.496	147	189	305
TPANIC_0099	TPANIC_0099	107382	108137	-	0.304233	0	0	1	146.937	107	137.5	193
IG_74	Inter_TPANIC_0099:TPANIC_0100	108138	108376	0	2.49372	0	0	3	0.912134	0	0	0
TPANIC_0100	TPANIC_0100	108377	108934	+	307.082	272	313	377.25	0.820789	0	1	1
TPANIC_0101	TPANIC_0101	108927	109721	+	296.143	173	266	461	4.75975	1	3	7
IG_75	Inter_TPANIC_0101:TPANIC_0102	109722	109758	0	141.081	133	143	148	15.4324	14	15	17
TPANIC_0102	TPANIC_0102	109759	111732	-	25.847	0	2	28	6.93516	3	5	9
IG_76	Inter_TPANIC_0102:TPANIC_0103	111733	111796	0	33.4062	26	32	40	3.14062	3	3	3
TPANIC_0103	TPANIC_0103	111797	113620	+	71.2325	53	71	89	0.648026	0	0	1
IG_77	Inter_TPANIC_0103:nadN	113621	113866	0	50.3496	24.25	31	74	0	0	0	0
TPANIC_0104	nadN	113867	115648	+	293.833	231	278	321	0.104377	0	0	0
IG_78	Inter_nadN:polA	115649	115814	0	137.59	49	113.5	195	4.25904	1	5	7
TPANIC_0105	polA	115815	118808	+	27.6149	13	22	39	3.34369	0	0	4
IG_79	Inter_polA:TPANIC_0106	118809	118839	0	62.5806	62	63	64	36.5161	34	36	38
TPANIC_0106	TPANIC_0106	118840	120372	-	15.4736	2	8	31	22.9152	10	22	33
TPANIC_0107	TPANIC_0107	120353	122164	-	10.1744	0	1	4	61.4316	27	39	67
IG_80	Inter_TPANIC_0107:TPANIC_0108	122165	122283	0	2.56303	1	2	4	204.05	150.5	238	246
TPANIC_0108	TPANIC_0108	122284	123669	-	1.48485	1	1	2	267.022	202.25	259	324
IG_81	Inter_TPANIC_0108:rlmB	123670	123770	0	5.31683	2	4	9	3.9802	1	1	1
TPANIC_0109	rlmB	123771	124649	-	4.76678	2	3	5	41.6394	8	17	86.5
IG_82	Inter_rlmB:TPANIC_t0006	124650	124908	0	13.2239	10	15	17	1.77992	1	2	2
TPANIC_t0006	TPANIC_t0006	124909	124979	+	66.7042	33	36	116	0.056338	0	0	0
TPANIC_t0007	TPANIC_t0007	124989	125060	+	209.861	207	212	212	0	0	0	0
IG_83	Inter_TPANIC_t0007:TPANIC_t0008	125061	125096	0	229.361	214	219	245	0	0	0	0
TPANIC_t0008	TPANIC_t0008	125097	125168	+	245.583	237	249	251	0	0	0	0
IG_84	Inter_TPANIC_t0008:TPANIC_0110	125169	125210	0	226.857	218.75	233.5	236	0	0	0	0
TPANIC_0110	TPANIC_0110	125211	126923	+	151.907	71	96	235	0.143024	0	0	0
IG_85	Inter_TPANIC_0110:rpoN	126924	126982	0	135.237	134	138	139	0	0	0	0
TPANIC_0111	rpoN	126983	128410	+	22.5434	7	15	21	24.5567	0	2	34
TPANIC_0112	TPANIC_0112	128407	129762	-	0.995575	0	1	2	291.622	246	300.5	358
IG_86	Inter_TPANIC_0112:hflK	129763	129900	0	23.7464	0	1	2.75	1.84058	1	2	2
TPANIC_0113	hflK	129901	130887	+	488.494	317.5	505	602.5	0.81155	0	1	1
TPANIC_0114	hflC	130892	131887	+	667.929	391.75	743.5	873	62.489	2	6	50
IG_87	Inter_hflC:thiD	131888	131911	0	481.5	470.5	483	501.5	561.417	531	542	629
TPANIC_0115	thiD	131912	132721	-	57.2309	7	22	28	1132.36	821	1149.5	1459.75
IG_88	Inter_thiD:uvrB	132722	132871	0	0	0	0	0	14	4	5	5
TPANIC_0116	uvrB	132872	134878	+	44.6029	15	23	73	1.95964	0	0	3
IG_89	Inter_uvrB:TPANIC_0117	134879	134909	0	135.129	95.5	161	165	7.90323	8	8	8
TPANIC_0117	TPANIC_0117	134910	136706	-	17.438	0	0	0	1.08125	0	0	0
IG_90	Inter_TPANIC_0117:TPANIC_0118	136707	136785	0	0	0	0	0	10.8101	3	6	17
TPANIC_0118	TPANIC_0118	136786	138051	-	1.79305	0	1	2	215.926	102	165	339.75
IG_91	Inter_TPANIC_0118:TPANIC_0119	138052	138148	0	1	1	1	1	294.041	248	325	350
TPANIC_0119	TPANIC_0119	138149	138808	-	0.593939	0	1	1	246.2	151	218	318.25
TPANIC_0120	TPANIC_0120	138808	139617	-	0.338272	0	0	1	90.5136	58	69	98
IG_92	Inter_TPANIC_0120:TPANIC_0121	139618	139746	0	0	0	0	0	0.736434	0	1	1
TPANIC_0121	TPANIC_0121	139747	140814	+	216.169	97	192	271	34.4757	3	9	16
IG_93	Inter_TPANIC_0121:TPANIC_0122	140815	141033	0	112.607	21	93	192.5	646.379	526	545	792
TPANIC_0122	TPANIC_0122	141034	142890	-	1.39149	0	1	2	648.939	403	501	769
IG_94	Inter_TPANIC_0122:TPANIC_0123	142891	142995	0	0	0	0	0	5.39048	1	1	9
TPANIC_0123	TPANIC_0123	142996	145566	+	38.7888	11.5	27	50	1.87865	0	1	2.5
IG_95	Inter_TPANIC_0123:ychF	145567	145579	0	68.2308	68	69	69	0	0	0	0
TPANIC_0124	ychF	145580	146686	+	189.91	101	197	245	0.188799	0	0	0
IG_96	Inter_ychF:TPANIC_0125	146687	146762	0	244.645	235	248.5	250	0	0	0	0
TPANIC_0125	TPANIC_0125	146763	147557	+	373.166	270	379	453	7.80377	1	2	9
IG_97	Inter_TPANIC_0125:TPANIC_0126	147558	147620	0	119.683	110.5	128	130.5	54.0794	53	55	55
TPANIC_0126	TPANIC_0126	147621	148292	-	17.7128	11	16	23	313.384	81.75	228.5	580.75
IG_98	Inter_TPANIC_0126:TPANIC_0126d	148293	148819	0	0.529412	0	1	1	16.3359	2	3	20
TPANIC_0126d	TPANIC_0126d	148820	149143	-	0	0	0	0	15.2099	1	4	34
IG_99	Inter_TPANIC_0126d:TPANIC_RS05550	149144	149843	0	0.988571	0	1	2	0.181429	0	0	0
TPANIC_RS05550	TPANIC_RS05550	149844	150056	+	245.413	211	284	306	0	0	0	0
IG_100	Inter_TPANIC_RS05550:TPANIC_RS05555	150057	150115	0	253.475	221.5	270	282	0	0	0	0
TPANIC_RS05555	TPANIC_RS05555	150116	150495	+	229.684	165	264	293	0	0	0	0
IG_101	Inter_TPANIC_RS05555:TPANIC_0128	150496	150683	0	32.5319	21.75	29	49	0	0	0	0
TPANIC_0128	TPANIC_0128	150684	151031	+	103.681	69	110	132	0.626437	0	0	1
TPANIC_0129	TPANIC_0129	151016	151492	+	24.2788	18	22	32	0.819706	0	1	2
IG_102	Inter_TPANIC_0129:TPANIC_0131	151493	152311	0	3.7558	1	3	7	30.3492	3	22	50
TPANIC_0131	TPANIC_0131	152312	154108	-	0	0	0	0	3.01169	0	0	0
IG_103	Inter_TPANIC_0131:TPANIC_0133	154109	154347	0	1.41423	1	2	2	130.155	47	105	218
TPANIC_0133	TPANIC_0133	154348	155577	-	0.889431	0	0	2	548.52	453	515.5	657.25
TPANIC_0134	TPANIC_0134	155577	156707	-	2.0336	1	2	3	893.436	690	940	1125.5
IG_104	Inter_TPANIC_0134:TPANIC_RS05460	156708	157019	0	67.3526	7	27	148.5	7.89103	0	0	0
TPANIC_RS05460	TPANIC_RS05460	157020	157592	+	102.182	50	90	136	0.356021	0	0	1
IG_105	Inter_TPANIC_RS05460:TPANIC_t0009	157593	157744	0	79.6447	78	80	81	0	0	0	0
TPANIC_t0009	TPANIC_t0009	157745	157817	+	57.3973	48	62	65	0	0	0	0
IG_106	Inter_TPANIC_t0009:TPANIC_0136	157818	157955	0	585.92	66	306.5	978.25	0.463768	0	0	0
TPANIC_0136	TPANIC_0136	157956	159299	+	1084.54	269.75	525	1427.25	6.35342	2	8	9
IG_107	Inter_TPANIC_0136:TPANIC_RS05560	159300	159598	0	187.097	114	133	231.5	4.68227	5	5	5
TPANIC_RS05560	TPANIC_RS05560	159599	159793	+	163.969	156	157	182	17.4308	13	17	19
TPANIC_0138	TPANIC_0138	159740	160477	-	26.7859	4	7	9	153.888	60	70	319
TPANIC_0139	TPANIC_0139	160485	161177	-	1.40404	1	1	2	389.12	64	114	834
IG_108	Inter_TPANIC_0139:TPANIC_0140	161178	161216	0	1	1	1	1	649.205	632.5	642	671.5
TPANIC_0140	TPANIC_0140	161217	162935	-	7.61722	1	2	5	47.6003	19	30	78
IG_109	Inter_TPANIC_0140:TPANIC_0141	162936	163115	0	18.0167	11.75	18	20	0	0	0	0
TPANIC_0141	TPANIC_0141	163116	163649	+	29.9232	17	22	50	8.57678	2	6	7
TPANIC_0142	TPANIC_0142	163600	164262	-	5.7813	1	2	14	29.3575	10	21	45
TPANIC_0143	TPANIC_0143	164255	165997	-	27.3425	10	24	45	9.60815	7	8	10
TPANIC_0144	TPANIC_0144	165994	167001	-	45.1518	20	38	70	38.5883	19	39	57
IG_110	Inter_TPANIC_0144:TPANIC_0145	167002	167110	0	6.22936	3	5	10	1.97248	0	0	0
TPANIC_0145	TPANIC_0145	167111	169081	+	662.959	309	480	811	7.30797	0	2	2
IG_111	Inter_TPANIC_0145:TPANIC_t0010	169082	169155	0	822.622	794.5	806	866.25	148.527	149	149	149
TPANIC_t0010	TPANIC_t0010	169156	169237	-	428.476	317.25	428.5	596.5	119.622	134	142	144.75
TPANIC_RS05215	TPANIC_RS05215	169212	169901	+	115.813	46.25	100	212.5	3.04203	0	0	1
TPANIC_RS00750	TPANIC_RS00750	169898	170476	+	51.7789	26	50	78	0.585492	0	0	1
TPANIC_0147	TPANIC_0147	170486	172345	-	4.69462	1	2	3	17.2909	6	16	25
TPANIC_0148	TPANIC_0148	172342	172920	-	5.54231	2	4	5	22.2746	13	19	33
TPANIC_0149	TPANIC_0149	172914	173507	-	2.02694	1	1	4	12.7778	10	13	17
TPANIC_0150	TPANIC_0150	173500	173967	-	2.53632	1	3	4	14.6474	9	14	21
TPANIC_0151	TPANIC_0151	173951	174970	-	11.8127	3	4	19.25	22.6735	11	15	26
TPANIC_0152	TPANIC_0152	174957	176441	-	17.4478	9	13	22	95.5946	32	52	148
IG_112	Inter_TPANIC_0152:TPANIC_0153	176442	176576	0	0.911111	1	1	1	260.711	242	248	289
TPANIC_0153	TPANIC_0153	176577	177068	-	0	0	0	0	207.407	175	210	249.25
IG_113	Inter_TPANIC_0153:TPANIC_0154	177069	177250	0	219.121	0	32	485.75	0.467033	0	0	1
TPANIC_0154	TPANIC_0154	177251	178330	+	301.867	140.75	181	363	0.701852	0	1	1
TPANIC_0155	TPANIC_0155	178336	179451	+	81.302	21	38	96	1.23477	0	1	2
IG_114	Inter_TPANIC_0155:TPANIC_0156	179452	179491	0	113.675	110	113	118.25	7.775	6	8	9
TPANIC_0156	TPANIC_0156	179492	179896	-	71.6049	40	86	98	21.8272	16	19	29
TPANIC_0157	TPANIC_0157	179893	180795	-	0.90144	0	0	2	56.4363	49	58	71
TPANIC_0158	TPANIC_0158	180792	181457	-	3.3018	2	2	4	11.4354	9	11	15
IG_115	Inter_TPANIC_0158:TPANIC_0159	181458	181481	0	10	10	10	10	6.125	6	6	6
TPANIC_0159	TPANIC_0159	181482	182510	-	26.6919	15	25	39	23.5199	9	17	29
IG_116	Inter_TPANIC_0159:TPANIC_0160	182511	182625	0	4.23478	4	4	5	70.5652	61	70	79
TPANIC_0160	TPANIC_0160	182626	184479	-	7.84628	1	3	14	49.6041	24	38	65.5
IG_117	Inter_TPANIC_0160:ruvB	184480	184590	0	0.936937	1	1	1	14.6757	7	14	17
TPANIC_0162	ruvB	184591	185643	-	4.23267	1	4	7	25.1899	21	27	32
IG_118	Inter_ruvB:troA	185644	185818	0	0.8	0	0	0	0.851429	1	1	1
TPANIC_0163	troA	185819	186745	+	351.923	228	358	448	1.14671	0	1	2
IG_119	Inter_troA:troB	186746	186892	0	409.884	398	418	430	0	0	0	0
TPANIC_0164	troB	186893	187693	+	205.854	175	208	252	0	0	0	0
TPANIC_0165	troC	187665	188561	+	99.4916	75	86	124	0.429208	0	0	1
TPANIC_0166	troD	188565	189668	+	358.609	245	315	430	0.761775	0	1	1
TPANIC_0167	troR	189678	190139	+	209.381	167	194.5	264	0.816017	1	1	1
IG_120	Inter_troR:gpmA	190140	190218	0	397.481	348.5	372	440.5	1	1	1	1
TPANIC_0168	gpmA	190219	190974	+	448.839	348	451.5	588.25	0.0912698	0	0	0
IG_121	Inter_gpmA:TPANIC_t0011	190975	191099	0	199.304	192	205	207	0	0	0	0
TPANIC_t0011	TPANIC_t0011	191100	191172	+	249.521	233	238	278	0	0	0	0
IG_122	Inter_TPANIC_t0011:TPANIC_0170	191173	191292	0	176.408	167.75	172	176	0	0	0	0
TPANIC_0170	TPANIC_0170	191293	192102	+	695.548	362	418	1024.75	3.36914	0	3	7
IG_123	Inter_TPANIC_0170:TPANIC_0171	192103	192201	0	758.091	493	724	1030	0.434343	0	0	1
TPANIC_0171	TPANIC_0171	192202	192630	+	3660.12	3011	3734	4419	13.9534	6	11	16
TPANIC_0172	TPANIC_0172	192620	193999	-	364.437	1	6	111.25	172.262	65.5	128	250
TPANIC_0174	TPANIC_0174	193992	195512	-	1.45562	0	1	2	7.20644	3	6	11
TPANIC_RS00885	TPANIC_RS00885	195509	196921	-	3.43454	1	2	6	12.5046	4	8	13
TPANIC_0178	TPANIC_0178	196912	197838	-	24.7465	15	24	36	124.587	56	115	138
TPANIC_0179	TPANIC_0179	197838	199544	-	2.92853	1	2	3	809.675	225	463	811.5
IG_124	Inter_TPANIC_0179:TPANIC_0181	199545	199814	0	25.7222	0	0	33.25	68.1296	0	1	1
TPANIC_0181	TPANIC_0181	199815	200258	+	445.275	396	475.5	514	0.220721	0	0	0
TPANIC_0182	TPANIC_0182	200239	200877	+	279.48	179.5	312	358	24.5556	7	30	35
TPANIC_0183	TPANIC_0183	200880	201725	-	10.0437	2	6	16	109.429	74	101	130
TPANIC_0184	smpB	201730	202194	-	2.27527	1	3	3	347.316	234	369	489
IG_125	Inter_smpB:lepB	202195	202362	0	277.851	0	156	644.5	0.160714	0	0	0
TPANIC_0185	lepB	202363	202989	+	485.337	359	409	734	0.759171	1	1	1
IG_126	Inter_lepB:TPANIC_0186	202990	203007	0	137.056	120.5	139	154.75	0	0	0	0
TPANIC_0186	TPANIC_0186	203008	204225	+	79.7373	50	77	114	0	0	0	0
IG_127	Inter_TPANIC_0186:tuf	204226	204588	0	585.54	104	654	1037	4.86501	1	6	7
TPANIC_0187	tuf	204589	205776	+	1287.7	960	1273.5	1516.25	1.74411	0	1	2
IG_128	Inter_tuf:rpsJ	205777	205847	0	874.817	585.5	865	1037	0	0	0	0
TPANIC_0188	rpsJ	205848	206156	+	1927.47	1629	2036	2222	0.831715	1	1	1
IG_129	Inter_rpsJ:rplC	206157	206202	0	1568.76	1545	1564	1576.75	1.21739	1	1	1
TPANIC_0189	rplC	206203	206829	+	1342.31	1106	1308	1584.5	0.473684	0	0	1
IG_130	Inter_rplC:rplD	206830	206842	0	946	929	938	945	2	2	2	2
TPANIC_0190	rplD	206843	207493	+	893.343	775	865	996	0.655914	0	0	2
TPANIC_0191	TPANIC_0191	207480	207764	+	656.4	546	641	779	0	0	0	0
IG_131	Inter_TPANIC_0191:rplB	207765	207819	0	723.855	686	772	776	0	0	0	0
TPANIC_0192	rplB	207820	208641	+	322.3	274.25	348	383	0.321168	0	0	0
TPANIC_0193	rpsS	208651	208938	+	840.062	716.75	917	942	1.27778	1	1	2
TPANIC_0194	rplV	208947	209321	+	857.923	602	947	1095.5	0.538667	0	1	1
TPANIC_0195	rpsC	209305	210048	+	1233.27	924	1035.5	1572.5	1.46774	1	1	2
TPANIC_0196	rplP	210052	210471	+	792.393	552.25	825	1107	0.57381	0	1	1
IG_132	Inter_rplP:rpmC	210472	210485	0	135.857	116.25	128	161.75	0	0	0	0
TPANIC_0197	rpmC	210486	210704	+	526.064	410.5	577	594	0.739726	0	1	1
IG_133	Inter_rpmC:rpsQ	210705	210718	0	1108.79	1101.5	1116.5	1129.75	2	2	2	2
TPANIC_0198	rpsQ	210719	210973	+	1194.43	1155	1195	1223.5	1.2902	1	1	2
IG_134	Inter_rpsQ:rplN	210974	210985	0	1324	1315	1322	1327.5	1	1	1	1
TPANIC_0199	rplN	210986	211354	+	1389.87	1267	1379	1594	1.37669	1	1	2
IG_135	Inter_rplN:rplX	211355	211365	0	975.909	937	969	1014.5	2	2	2	2
TPANIC_0200	rplX	211366	211677	+	1325	1111.75	1223	1384	2.50641	2	2	4
TPANIC_0201	rplE	211674	212231	+	1431.86	1164	1363	1832.75	0.130824	0	0	0
IG_136	Inter_rplE:TPANIC_0202	212232	212242	0	1051.73	1011	1060	1083	0	0	0	0
TPANIC_0202	TPANIC_0202	212243	212428	+	656.333	549.25	586.5	723.75	0	0	0	0
IG_137	Inter_TPANIC_0202:rpsH	212429	212443	0	851.867	769	904	915.5	0	0	0	0
TPANIC_0203	rpsH	212444	212842	+	1593.48	1270.5	1651	1827.5	0.258145	0	0	1
TPANIC_0204	rplF	212852	213391	+	1529.66	1470	1573	1676	1.5963	1	1	3
TPANIC_0205	rplR	213400	213762	+	1464.94	1382	1491	1600.5	0.939394	0	1	1
TPANIC_0206	rpsE	213771	214289	+	1080.55	897	1079	1273	0	0	0	0
TPANIC_0206a	rpmD	214292	214477	+	627.952	588.75	662	675	0.844086	1	1	1
TPANIC_0207	rplO	214477	214938	+	714.136	468.5	841	958.5	0.32684	0	0	1
TPANIC_0208	secY	214946	216265	+	296.164	126.5	223	294.25	0.467424	0	0	1
IG_138	Inter_secY:rpmJ	216266	216303	0	559.079	504.75	530	603.75	2.5	2	2.5	3
TPANIC_RS01040	rpmJ	216304	216417	+	959.763	901.25	974	1042.75	2.88596	3	3	3
IG_139	Inter_rpmJ:rpsM	216418	216432	0	1135.8	1083	1101	1210	2	2	2	2
TPANIC_0210	rpsM	216433	216798	+	1161.54	919	1167	1435	2.07923	2	2	2
IG_140	Inter_rpsM:rpsK	216799	216815	0	558.059	552	559	569	2	2	2	2
TPANIC_0211	rpsK	216816	217196	+	720.562	505	749	883	0.666667	0	1	1
IG_141	Inter_rpsK:rpoA	217197	217210	0	745.429	740	748	749.75	1	1	1	1
TPANIC_0212	rpoA	217211	218266	+	514.962	410	522	680.5	0.642045	0	1	1
TPANIC_0213	rplQ	218256	218750	+	540.642	427.5	543	607	0	0	0	0
IG_142	Inter_rplQ:TPANIC_0214	218751	218773	0	345.609	309	347	368	0	0	0	0
TPANIC_0214	TPANIC_0214	218774	218971	+	2049.35	1344.25	2120.5	3051.25	0	0	0	0
IG_143	Inter_TPANIC_0214:TPANIC_0215	218972	219155	0	2536.74	2208	2531	2814	0.961957	0	1	1
TPANIC_0215	TPANIC_0215	219156	219839	+	1611.55	987	1553.5	2168	9.22076	1	7	20
IG_144	Inter_TPANIC_0215:dnaK	219840	219954	0	591.13	496	651	671	0	0	0	0
TPANIC_0216	dnaK	219955	221862	+	1008.96	821	996.5	1132	1.01625	0	1	1
IG_145	Inter_dnaK:dnaJ	221863	222108	0	1161.48	1148	1178	1249	1.86179	1	2	2
TPANIC_0217	dnaJ	222109	223233	+	388.959	232	409	534	0.511111	0	1	1
IG_146	Inter_dnaJ:TPANIC_0218	223234	223409	0	130.523	114	133	153	1.90341	1	2	3
TPANIC_0218	TPANIC_0218	223410	224879	+	22.6442	11	22	31	1.88027	1	2	3
TPANIC_0219	TPANIC_0219	224883	227030	+	136.706	9	24	68	0.0744879	0	0	0
IG_147	Inter_TPANIC_0219:TPANIC_0220	227031	227058	0	797.786	782.75	794	824.5	1	1	1	1
TPANIC_0220	TPANIC_0220	227059	227385	+	387.232	312.5	332	420	0.617737	0	0	1
TPANIC_0221	TPANIC_0221	227372	228169	+	434.32	297.25	427	544.75	1.07393	0	1	2
IG_148	Inter_TPANIC_0221:TPANIC_0222	228170	228193	0	396.375	383	393	406	2	2	2	2
TPANIC_0222	TPANIC_0222	228194	228625	+	596.035	480	551.5	749	0.865741	0	1	2
IG_149	Inter_TPANIC_0222:TPANIC_0223	228626	228761	0	549.309	520.5	567	574	0.919118	1	1	1
TPANIC_0223	TPANIC_0223	228762	230201	+	251.337	165	213	330.25	0.449306	0	0	1
IG_150	Inter_TPANIC_0223:TPANIC_0225	230202	230387	0	133.758	87	93.5	135.5	0	0	0	0
TPANIC_0225	TPANIC_0225	230388	231128	+	378.131	231	410	497	0	0	0	0
IG_151	Inter_TPANIC_0225:TPANIC_r0001	231129	231310	0	16.0549	2	16	29	0	0	0	0
TPANIC_r0001	TPANIC_r0001	231311	232859	+	28.0568	0	0	7	0	0	0	0
IG_152	Inter_TPANIC_r0001:TPANIC_t0012	232860	232971	0	606.393	573.75	603	633.25	0	0	0	0
TPANIC_t0012	TPANIC_t0012	232972	233045	+	621.541	621	631	641.75	0	0	0	0
IG_153	Inter_TPANIC_t0012:TPANIC_r0002	233046	233154	0	254.725	202	233	288	0	0	0	0
TPANIC_r0002	TPANIC_r0002	233155	236107	+	4.27701	0	0	0	0	0	0	0
IG_154	Inter_TPANIC_r0002:rrf	236108	236155	0	8.27083	8	8	9	0	0	0	0
TPANIC_r0003	rrf	236156	236266	+	21.1441	11	12	15	0	0	0	0
IG_155	Inter_rrf:TPANIC_0226	236267	236279	0	81.6154	81	81	82	0.384615	0	0	1
TPANIC_0226	TPANIC_0226	236280	236966	-	129.036	91	129	154	1.61572	1	1	2
IG_156	Inter_TPANIC_0226:TPANIC_0227	236967	237018	0	80.0192	78	79	81.25	7.98077	7	7	8
TPANIC_0227	TPANIC_0227	237019	237786	-	25.3464	9	21	34	145.896	77	129	251
IG_157	Inter_TPANIC_0227:TPANIC_0228	237787	237852	0	2	2	2	2	89.803	69	87	99.75
TPANIC_0228	TPANIC_0228	237853	238668	-	42.8529	4	16	20	147.346	0	178.5	217
TPANIC_0229	TPANIC_0229	238633	239445	+	491.825	179	319	794	1.37761	0	1	3
TPANIC_0230	priA	239450	241423	+	179.671	84	183.5	247	1.39412	0	1	2
IG_158	Inter_priA:TPANIC_0231	241424	241523	0	156.41	115	137.5	171.25	0.79	1	1	1
TPANIC_0231	TPANIC_0231	241524	242174	+	151.68	67	110	276.5	0	0	0	0
IG_159	Inter_TPANIC_0231:TPANIC_0233	242175	242420	0	90.0528	44	71	110	0.341463	0	0	1
TPANIC_0233	TPANIC_0233	242421	242966	+	811.027	541.5	647	1211.5	0.804029	0	0	2
IG_160	Inter_TPANIC_0233:TPANIC_t0013	242967	243100	0	407.172	219.25	345	587	0	0	0	0
TPANIC_t0013	TPANIC_t0013	243101	243173	+	768.123	765	770	790	0	0	0	0
IG_161	Inter_TPANIC_t0013:rpmG	243174	243201	0	897.393	800.25	838	989.5	0	0	0	0
TPANIC_0234	rpmG	243202	243372	+	1252.33	1102	1203	1438	0.94152	1	1	1
IG_162	Inter_rpmG:TPANIC_t0014	243373	243426	0	847.667	844.25	886	896	1	1	1	1
TPANIC_t0014	TPANIC_t0014	243427	243499	+	495.575	446	492	542	1	1	1	1
IG_163	Inter_TPANIC_t0014:secE	243500	243521	0	447.773	430	434	446.75	1	1	1	1
TPANIC_0235	secE	243522	243701	+	816.372	646.75	897.5	920	1	1	1	1
TPANIC_0236	nusG	243711	244268	+	1177.81	967	1036.5	1166	0.501792	0	0	1
IG_164	Inter_nusG:rplK	244269	244374	0	2020.65	1965.25	2032	2059	1.9434	2	2	2
TPANIC_0237	rplK	244375	244815	+	1111.46	929	1046	1281	0	0	0	0
TPANIC_0238	rplA	244812	245492	+	1503.39	1295	1420	1801	0.302496	0	0	1
TPANIC_0239	rplJ	245494	246036	+	1331.92	1147	1377	1453	3.31676	2	3	5
IG_165	Inter_rplJ:rplL	246037	246144	0	824.935	706.75	858	918.25	1	1	1	1
TPANIC_0240	rplL	246145	246534	+	1151.56	883	1291.5	1412.25	0.0179487	0	0	0
IG_166	Inter_rplL:rpoB	246535	246796	0	543.351	427.25	535	642	0.515267	0	0	0
TPANIC_0241	rpoB	246797	250333	+	605.258	337	504	844	0.977947	0	0	1
IG_167	Inter_rpoB:rpoC	250334	250345	0	618.917	593.75	616.5	640.5	1	1	1	1
TPANIC_0242	rpoC	250346	254596	+	736.194	539	705	920	0.556575	0	0	1
IG_168	Inter_rpoC:rpsL	254597	254698	0	895.755	689.25	735	1110.5	0	0	0	0
TPANIC_0243	rpsL	254699	255073	+	1153.32	867	1344	1487.5	0.125333	0	0	0
IG_169	Inter_rpsL:rpsG	255074	255094	0	371.095	353	362	397	1	1	1	1
TPANIC_0244	rpsG	255095	255565	+	2006	1206	2133	2734.5	1.30573	1	1	2
IG_170	Inter_rpsG:TPANIC_0245	255566	255807	0	478.103	327.25	349	489	0.396694	0	0	1
TPANIC_0245	TPANIC_0245	255808	259044	+	135.473	44	109	183	0.168675	0	0	0
IG_171	Inter_TPANIC_0245:TPANIC_0246	259045	259189	0	38.7655	33	37	44	0	0	0	0
TPANIC_0246	TPANIC_0246	259190	260983	+	52.1009	32	57	72	0.438127	0	0	0
IG_172	Inter_TPANIC_0246:TPANIC_0247	260984	261075	0	61.4348	49	61	74	0	0	0	0
TPANIC_0247	TPANIC_0247	261076	262107	+	167.188	114	136	223.25	0.337209	0	0	0
TPANIC_RS01255	TPANIC_RS01255	262104	262577	+	459.578	342	415.5	598	0.630802	0	1	1
IG_173	Inter_TPANIC_RS01255:TPANIC_0249	262578	262655	0	769.667	563.25	679.5	806.75	0.025641	0	0	0
TPANIC_0249	TPANIC_0249	262656	263708	+	5773.68	4180	6054	7333	6.89364	4	5	13
IG_174	Inter_TPANIC_0249:TPANIC_0250a	263709	263758	0	1378.94	1241.75	1300.5	1512.25	0.6	0	1	1
TPANIC_0250a	TPANIC_0250a	263759	263986	+	4027.26	2704.25	4324.5	5546.25	7.09211	7	9	9
TPANIC_0250b	rpsT	263881	264108	+	5030.3	4621.25	5246.5	5558.25	6.60088	4	7	9
IG_175	Inter_rpsT:TPANIC_0251	264109	264139	0	3562.55	3518.5	3569	3606.5	2.09677	2	2	2
TPANIC_0251	TPANIC_0251	264140	264457	+	3039.96	2867.75	3043	3167.75	1.02516	0	1	2
TPANIC_0252	lnt	264447	266087	+	801.85	478	616	839	1.16392	0	1	2
TPANIC_0253	TPANIC_0253	266078	266491	+	696.461	645.25	674	777.75	2.76812	0	2	5
IG_176	Inter_TPANIC_0253:rho	266492	266727	0	400.97	214	361.5	580.75	1.0678	0	1	2
TPANIC_0254	rho	266728	268287	+	526.452	271	481	764	0.31859	0	0	1
IG_177	Inter_rho:rpmE	268288	268405	0	611.263	551.75	626	638	0.415254	0	0	1
TPANIC_0255	rpmE	268406	268609	+	693.877	672.75	707	735	4.26471	2	5	6
IG_178	Inter_rpmE:pgsA	268610	268653	0	400.864	387.75	413	413.25	6	6	6	6
TPANIC_0256	pgsA	268654	269304	+	183.536	146	183	204	0.428571	0	0	0
IG_179	Inter_pgsA:glpQ	269305	269418	0	149.667	110	117	152.25	0.508772	0	1	1
TPANIC_0257	glpQ	269419	270471	+	613.925	387	515	892	0.322887	0	0	1
IG_180	Inter_glpQ:TPANIC_0258	270472	270536	0	559.754	539	543	581	2.43077	2	2	2
TPANIC_0258	TPANIC_0258	270537	271247	-	115.332	42.5	63	108	3.64135	1	3	7
IG_181	Inter_TPANIC_0258:TPANIC_0259	271248	271409	0	207.006	52	61	102	0.388889	0	0	0
TPANIC_0259	TPANIC_0259	271410	271937	+	2013.31	1171.75	1952.5	2940	5.29356	2.75	5	6
IG_182	Inter_TPANIC_0259:TPANIC_0260	271938	272067	0	922.8	766.5	886.5	1099.5	28.5462	18	32	36
TPANIC_0260	TPANIC_0260	272068	273396	-	108.691	4	7	70	95.4229	39	57	115
IG_183	Inter_TPANIC_0260:TPANIC_0261	273397	273528	0	5.76515	5	5	7	0	0	0	0
TPANIC_0261	TPANIC_0261	273529	274572	+	445.355	403.75	484	557	0.152299	0	0	0
TPANIC_0262	TPANIC_0262	274565	275224	+	710.565	495	758	985	0.128788	0	0	0
IG_184	Inter_TPANIC_0262:TPANIC_RS01325	275225	275497	0	221.582	102	269	288	0.131868	0	0	0
TPANIC_RS01325	TPANIC_RS01325	275498	277024	+	266.47	133	298	370	1.65815	1	2	2
TPANIC_0264	deoC	277029	277685	+	643.213	251	415	1191	0.665145	0	0	1
IG_185	Inter_deoC:ssrA	277686	277744	0	155.559	77	123	188.5	1.10169	0	1	2
TPANIC_RS05235	ssrA	277745	278098	+	5157.3	3004.5	6231.5	7340.25	10.3644	8	11	12
IG_186	Inter_ssrA:brnQ	278099	278116	0	123.056	117.5	121.5	129.75	6.83333	7	7	7
TPANIC_0265	brnQ	278117	279484	-	314.413	179	276.5	374.25	11.7186	10	11	14
IG_187	Inter_brnQ:TPANIC_r0004	279485	279745	0	15.3487	2	3	10	0.0306513	0	0	0
TPANIC_r0004	TPANIC_r0004	279746	281294	+	44.6895	0	0	9	0	0	0	0
IG_188	Inter_TPANIC_r0004:TPANIC_t0015	281295	281405	0	920.874	884.5	940	958.5	0	0	0	0
TPANIC_t0015	TPANIC_t0015	281406	281479	+	943.311	918	947.5	976.5	0	0	0	0
IG_189	Inter_TPANIC_t0015:TPANIC_r0005	281480	281599	0	403.858	296.25	341	430	0	0	0	0
TPANIC_r0005	TPANIC_r0005	281600	284552	+	5.83237	0	0	0	0	0	0	0
IG_190	Inter_TPANIC_r0005:rrf	284553	284600	0	3.97917	4	4	4.25	0	0	0	0
TPANIC_r0006	rrf	284601	284711	+	51.0811	22	23	30.5	0	0	0	0
IG_191	Inter_rrf:TPANIC_0267	284712	284768	0	276.702	271	280	284	0	0	0	0
TPANIC_0267	TPANIC_0267	284769	285134	+	829.811	812.25	899	962.75	0	0	0	0
IG_192	Inter_TPANIC_0267:TPANIC_0268	285135	285163	0	955.793	936	958	963	0	0	0	0
TPANIC_0268	TPANIC_0268	285164	285784	+	442.056	219	426	675	0.0466989	0	0	0
TPANIC_0269	mtaB	285794	287242	+	50.5638	23	34	69	0.693582	0	0	1
IG_193	Inter_mtaB:TPANIC_0270	287243	287267	0	62.8	62	62	64	0	0	0	0
TPANIC_0270	TPANIC_0270	287268	288752	+	21.9529	10	23	31	4.94949	0	1	4
TPANIC_0271	TPANIC_0271	288749	289723	-	4.08615	2	4	6	121.254	57	101	147.5
TPANIC_0272	TPANIC_0272	289710	290471	-	2.7874	0	2	6	190.256	78	185	273
IG_194	Inter_TPANIC_0272:TPANIC_0273	290472	290603	0	0.69697	0	1	1	0	0	0	0
TPANIC_0273	TPANIC_0273	290604	291395	+	26.4242	5	20	49	5.4697	0	5	8
IG_195	Inter_TPANIC_0273:TPANIC_0274	291396	291432	0	4.89189	5	5	5	10.3514	10	10	11
TPANIC_0274	TPANIC_0274	291433	291933	-	3.74651	1	3	6	125.647	22	108	248
IG_196	Inter_TPANIC_0274:TPANIC_0275	291934	292021	0	0.454545	0	0	1	46.1023	41	43	46
TPANIC_0275	TPANIC_0275	292022	292771	-	5.388	0	1	6	34.7187	10	30	56.75
TPANIC_0276	TPANIC_0276	292750	293589	-	7.25714	0	1	3	108.479	21.75	39	166.25
IG_197	Inter_TPANIC_0276:TPANIC_0277	293590	293806	0	0.967742	1	1	1	246.124	219	228	255
TPANIC_0277	TPANIC_0277	293807	295267	-	4.93771	2	4	5	73.7324	38	67	105
IG_198	Inter_TPANIC_0277:rpsA	295268	295548	0	5.98577	4	4	7	1.49466	0	0	4
TPANIC_0279	rpsA	295549	298047	+	924.199	359	802	1437	1.22129	0	1	2
IG_199	Inter_rpsA:TPANIC_0282	298048	298309	0	1103.22	1001.5	1042.5	1171	1.30153	1	1	2
TPANIC_0282	TPANIC_0282	298310	299029	+	930.961	557.75	941.5	1237.25	2.52083	0	2	5
IG_200	Inter_TPANIC_0282:coaD	299030	299206	0	808.559	765	790	877	8.27684	8	8	9
TPANIC_0283	coaD	299207	299686	+	359.965	267	315.5	366.25	0.591667	0	0	0
IG_201	Inter_coaD:TPANIC_0284	299687	299790	0	106.183	74.75	128	130	0	0	0	0
TPANIC_0284	TPANIC_0284	299791	301470	+	168.873	78	115	172	0.852976	0	1	1
TPANIC_0286	TPANIC_0286	301421	302398	+	58.8538	38	49	88	7.43967	1	2	13
TPANIC_0288	TPANIC_0288	302398	304971	+	70.3104	43	67	97.75	1.93629	0	1	2
IG_202	Inter_TPANIC_0288:TPANIC_0290	304972	305025	0	159.944	157.75	166	167	0	0	0	0
TPANIC_0290	TPANIC_0290	305026	305859	+	183.754	105.5	199	231	0.658273	0	0	1
IG_203	Inter_TPANIC_0290:TPANIC_0291	305860	305895	0	132.111	129.75	133.5	135.25	0.888889	1	1	1
TPANIC_0291	TPANIC_0291	305896	306777	+	158.023	126	164	194.75	0.385488	0	0	1
TPANIC_0292	TPANIC_0292	306768	308021	+	161.81	103	133	209.75	1.08852	1	1	1
IG_204	Inter_TPANIC_0292:TPANIC_0294	308022	308186	0	171.079	117	217	223	0	0	0	0
TPANIC_0294	TPANIC_0294	308187	309452	+	141.077	67	85	239.75	0.176145	0	0	0
IG_205	Inter_TPANIC_0294:TPANIC_0295	309453	309470	0	103.389	96	101	110.25	0	0	0	0
TPANIC_0295	TPANIC_0295	309471	310715	+	39.4932	20	37	52	0.922088	0	0	2
IG_206	Inter_TPANIC_0295:TPANIC_0296	310716	310800	0	32.3059	29	31	33	0	0	0	0
TPANIC_0296	TPANIC_0296	310801	311436	+	52.5173	24	46	83	1.18711	0	0	3
TPANIC_0297	TPANIC_0297	311439	312212	+	196.893	114	246	279	1.80362	1	2	3
IG_207	Inter_TPANIC_0297:TPANIC_0298	312213	312344	0	414.114	159	503	541	1.03788	0.75	1	2
TPANIC_0298	TPANIC_0298	312345	313376	+	685.901	341.75	656.5	939.25	2.56977	2	2	3
IG_208	Inter_TPANIC_0298:TPANIC_0300	313377	313486	0	296.127	267	293	310.75	0.5	0	0.5	1
TPANIC_0300	TPANIC_0300	313487	315133	+	136.568	88	109	191	1.03157	0	1	1
TPANIC_0301	TPANIC_0301	315130	316263	+	133.379	48.25	108	211	0.22575	0	0	0
TPANIC_0302	TPANIC_0302	316254	317195	+	221.252	94	204	374.5	2.21338	1	2	3
TPANIC_0303	mutL	317182	319128	-	60.8351	12	40	85.5	41.6343	22	41	62
IG_209	Inter_mutL:TPANIC_0304	319129	319140	0	4	4	4	4	68.1667	68	68	69
TPANIC_0304	TPANIC_0304	319141	322260	-	3.30321	0	1	3	303.489	90.75	285	433
TPANIC_0305	TPANIC_0305	322187	323920	+	316.578	200	278	380	1.24683	0	1	1
IG_210	Inter_TPANIC_0305:rpsD	323921	324084	0	262.579	170	197	256.25	1.28659	1	1	2
TPANIC_0306	rpsD	324085	324699	+	1292.55	838	1466	1671.5	0.585366	0	1	1
IG_211	Inter_rpsD:TPANIC_0307	324700	324785	0	283.151	246.25	296	310.75	0	0	0	0
TPANIC_0307	TPANIC_0307	324786	325814	+	160.36	90	115	209	0.273081	0	0	1
IG_212	Inter_TPANIC_0307:TPANIC_0308	325815	325857	0	121.209	112.5	119	132	0	0	0	0
TPANIC_0308	TPANIC_0308	325858	326754	+	125.914	115	132	143	0.620959	0	0	1
TPANIC_0309	TPANIC_0309	326715	327638	+	96.829	75	90	114	0.335498	0	0	1
IG_213	Inter_TPANIC_0309:TPANIC_0310	327639	327660	0	66.3636	63.75	68	68	0	0	0	0
TPANIC_0310	TPANIC_0310	327661	327990	+	74.1455	55	68	89	0.20303	0	0	0
IG_214	Inter_TPANIC_0310:TPANIC_0312	327991	328095	0	139.667	132	139	146	1	1	1	1
TPANIC_0312	TPANIC_0312	328096	329109	+	141.758	106	139	168	0.906312	0	1	1
IG_215	Inter_TPANIC_0312:TPANIC_0313	329110	329199	0	42.4	1	17	67.75	0	0	0	0
TPANIC_0313	TPANIC_0313	329200	331488	+	19.2053	2	14	23	9.65181	0	1	8
IG_216	Inter_TPANIC_0313:TPANIC_RS05470	331489	331544	0	18.3036	14.75	17	19	195.036	193.75	195	197
TPANIC_RS05470	TPANIC_RS05470	331545	331685	-	9.90071	9	10	10	267.177	226	263	306
IG_217	Inter_TPANIC_RS05470:TPANIC_0315	331686	331713	0	5.85714	5	6	6	333.464	331	334	335
TPANIC_0315	TPANIC_0315	331714	332361	-	1.19599	0	0	2	114.983	14	23	301
TPANIC_RS05575	TPANIC_RS05575	332355	332429	-	0	0	0	0	91.92	41	105	142
IG_218	Inter_TPANIC_RS05575:TPANIC_0316	332430	332439	0	0.4	0	0	1	173.3	163.25	166	185
TPANIC_0316	TPANIC_0316	332440	333534	-	0.147032	0	0	0	37.8639	0	0	6
IG_219	Inter_TPANIC_0316:TPANIC_0317	333535	333607	0	0	0	0	0	3.12329	0	2	3
TPANIC_0317	TPANIC_0317	333608	335878	-	0.915456	0	0	1	10.5438	0	10	16
IG_220	Inter_TPANIC_0317:TPANIC_0319	335879	336037	0	32.2138	0	0	0	0.396226	0	0	1
TPANIC_0319	TPANIC_0319	336038	337099	+	1995.01	1423	1941	2483.75	3.02072	2	3	4
IG_221	Inter_TPANIC_0319:TPANIC_0320	337100	337117	0	1063.44	986.5	1027.5	1160.75	0.388889	0	0	1
TPANIC_0320	TPANIC_0320	337118	337264	+	1222.21	1128.5	1252	1286	1	1	1	1
IG_222	Inter_TPANIC_0320:TPANIC_0321	337265	337339	0	1123.04	1108.5	1118	1159.5	1	1	1	1
TPANIC_0321	TPANIC_0321	337340	338941	+	414.655	213	383	604.75	0.316479	0	0	0
IG_223	Inter_TPANIC_0321:TPANIC_0322	338942	339006	0	605	579	616	625	4	4	4	4
TPANIC_0322	TPANIC_0322	339007	340053	+	299.005	218	280	310	1.31519	1	1	2
TPANIC_0323	TPANIC_0323	340050	341000	+	291.322	239	275	353.5	2.00736	0	1	2
IG_224	Inter_TPANIC_0323:TPANIC_0324	341001	341103	0	288.99	278	292	304	1.76699	2	2	2
TPANIC_0324	TPANIC_0324	341104	345510	+	162.343	94	134	217	0.334922	0	0	1
IG_225	Inter_TPANIC_0324:bamA	345511	345539	0	109.621	104	108	116	0	0	0	0
TPANIC_0326	bamA	345540	348053	+	186.56	110	153	269	0.0898966	0	0	0
IG_226	Inter_bamA:TPANIC_0327	348054	348109	0	69.6071	65	70.5	73.25	0	0	0	0
TPANIC_0327	TPANIC_0327	348110	348628	+	82.2755	71	78	103	0.88632	0	1	1
IG_227	Inter_TPANIC_0327:mutS	348629	348683	0	27.3273	22	26	33.5	2.16364	2	2	2
TPANIC_0328	mutS	348684	351386	+	12.1964	7	12	18	4.95523	1	4	9
IG_228	Inter_mutS:TPANIC_0329	351387	351503	0	12.8462	12	12	14	0	0	0	0
TPANIC_0329	TPANIC_0329	351504	353045	+	101.715	62	95	155	65.0869	0	2	38.75
TPANIC_t0016	TPANIC_t0016	353027	353109	-	44.506	41	43	50	117.723	111.5	121	134.5
IG_229	Inter_TPANIC_t0016:TPANIC_0330	353110	353200	0	12.5165	9	10	15.5	47.4396	43	48	52
TPANIC_0330	TPANIC_0330	353201	354997	-	4.09071	1	3	5	64.7618	26	44	106
IG_230	Inter_TPANIC_0330:TPANIC_t0017	354998	355061	0	6.0625	6	6	6	13.3594	12	13	14
TPANIC_t0017	TPANIC_t0017	355062	355133	-	4.27778	4	4	4	24.2917	17	17	32.75
IG_231	Inter_TPANIC_t0017:gnd	355134	355226	0	2.33333	2	2	2	79.5161	51	69	107
TPANIC_0331	gnd	355227	356693	-	3.84731	0	3	6	207.46	130	167	254
IG_232	Inter_gnd:TPANIC_0333	356694	356913	0	2.77727	2	3	3	5.07727	3	3	3
TPANIC_0333	TPANIC_0333	356914	357564	+	35.1275	22	32	36	0.691244	0	1	1
IG_233	Inter_TPANIC_0333:TPANIC_0334	357565	357588	0	82.7917	81	81	83.5	2	2	2	2
TPANIC_0334	TPANIC_0334	357589	358806	+	146.12	80	123	221	0.587028	0	0	1
TPANIC_0335	TPANIC_0335	358803	359345	-	127.418	24	65	222	2.18232	0	3	4
TPANIC_0336	TPANIC_0336	359275	360888	+	23.6283	17	20	25	0.115242	0	0	0
TPANIC_0337	rsmA	360869	361726	+	19.9779	15	19	23	0	0	0	0
IG_234	Inter_rsmA:TPANIC_0338	361727	361743	0	39.2353	23	34	61	0	0	0	0
TPANIC_0338	TPANIC_0338	361744	362232	+	73.91	68	78	87	3.35583	1	2	6
IG_235	Inter_TPANIC_0338:TPANIC_0339	362233	362243	0	88.7273	88.5	89	89	8.27273	8	8	8.5
TPANIC_0339	TPANIC_0339	362244	363239	+	14.1135	2	7	11	1.31124	0	0	0
TPANIC_0340	TPANIC_0340	363225	364697	-	9.55669	5	9	11	0.65241	0	0	1
IG_236	Inter_TPANIC_0340:murC	364698	364715	0	3.11111	3	3	3	0	0	0	0
TPANIC_0341	murC	364716	366161	+	260.79	146	218.5	342	0.870678	0	1	2
IG_237	Inter_murC:TPANIC_0342	366162	366281	0	671.017	375	625.5	920.5	1.76667	2	2	2
TPANIC_0342	TPANIC_0342	366282	366842	+	628.485	260	331	1197	0.361854	0	0	1
TPANIC_0343	TPANIC_0343	366836	367669	+	61.1679	37	57	72	0.257794	0	0	0
TPANIC_0344	mfd	367674	371096	-	16.8601	1	2	16	15.3176	6	10	19
IG_238	Inter_mfd:TPANIC_0345	371097	371248	0	17.9539	12	15	25	0.0657895	0	0	0
TPANIC_0345	TPANIC_0345	371249	372340	+	173.924	128	145	198.5	0.181319	0	0	0
IG_239	Inter_TPANIC_0345:TPANIC_0346	372341	372502	0	142.568	114.5	127	157.75	0.58642	0	1	1
TPANIC_0346	TPANIC_0346	372503	373198	+	1233.69	1045	1332.5	1436.25	0.747126	0	1	1
IG_240	Inter_TPANIC_0346:TPANIC_RS01700	373199	373286	0	132.125	68	84	180.5	0.465909	0	0	1
TPANIC_RS01700	TPANIC_RS01700	373287	373997	+	742.416	617	709	868	6.19691	1	1	8
IG_241	Inter_TPANIC_RS01700:TPANIC_0348	373998	374016	0	557.737	475.5	534	659.5	45.1579	42	42	49.5
TPANIC_0348	TPANIC_0348	374017	375132	-	196.742	4	10	319.5	253.889	145	190	368
TPANIC_0349	TPANIC_0349	375111	375641	-	0.589454	0	1	1	854.117	385	890	1381
IG_242	Inter_TPANIC_0349:TPANIC_0350	375642	375853	0	257.047	0	84	622	0.0235849	0	0	0
TPANIC_0350	TPANIC_0350	375854	377140	+	435.403	151.5	391	600	0.585859	0	0	1
TPANIC_0351	proB	377137	378027	+	384.329	284	340	509.5	0.409652	0	0	1
IG_243	Inter_proB:TPANIC_0352	378028	378158	0	321.351	296	335	345	1.05344	1	1	1
TPANIC_0352	TPANIC_0352	378159	378416	+	409.322	388	406.5	433.25	15.7016	3.25	13	31
TPANIC_0353	rnhA	378413	378922	-	136.9	48	58	203	27.5176	17.25	31	44
IG_244	Inter_rnhA:tmk	378923	379184	0	62.2672	43	63.5	77	3.35878	2	3	5
TPANIC_0354	tmk	379185	379811	+	96.3764	86	99	114	0	0	0	0
TPANIC_0355	TPANIC_0355	379778	380161	-	22.0885	8	18	29	0.645833	0	1	1
IG_245	Inter_TPANIC_0355:TPANIC_0356	380162	380413	0	115.206	6	9	210.25	0.416667	0	0	1
TPANIC_0356	TPANIC_0356	380414	380683	+	1354.68	949	1292.5	1769.5	0	0	0	0
IG_246	Inter_TPANIC_0356:TPANIC_0357	380684	380865	0	1819.97	1638	1805	2078.75	0.884615	1	1	1
TPANIC_0357	TPANIC_0357	380866	381525	+	688.091	242	623	1153	3.20455	1	1	2
TPANIC_0358	TPANIC_0358	381530	383110	-	30.1594	3	7	23	43.7261	13	19	77
IG_247	Inter_TPANIC_0358:TPANIC_0359	383111	383121	0	11.9091	11	11	13	17.0909	16	16	18.5
TPANIC_0359	TPANIC_0359	383122	383757	-	6.94969	6	7	7	68.2704	21	40	130.25
IG_248	Inter_TPANIC_0359:TPANIC_0360	383758	383973	0	8.27315	4	4	4	7.65741	4	5	6
TPANIC_0360	TPANIC_0360	383974	384144	+	950.702	147	1131	1650	13.4094	7	13	19
TPANIC_0361	TPANIC_0361	384141	384944	-	593.51	152	403	955.75	26.5473	21	24	31
IG_249	Inter_TPANIC_0361:rpmB	384945	385064	0	99.275	97	99	101	5.66667	2	5	7
TPANIC_0362	rpmB	385065	385301	+	2663.78	2732	3033	3183	51.8734	28	40	70
IG_250	Inter_rpmB:TPANIC_0363	385302	385798	0	769.895	299	371	919	248.895	9	251	477
TPANIC_0363	TPANIC_0363	385799	388231	+	763.122	406	611	929	0.695849	0	1	1
TPANIC_0364	TPANIC_0364	388225	389592	+	705.876	423	584	853	0.843567	0	1	1
IG_251	Inter_TPANIC_0364:TPANIC_0365	389593	389613	0	829.905	759	778	904	4.38095	4	4	5
TPANIC_0365	TPANIC_0365	389614	390078	+	2540.05	1671	2385	3533	6.43441	5	7	8
IG_252	Inter_TPANIC_0365:TPANIC_0366	390079	390090	0	2311.58	2284.75	2317.5	2342.25	7	7	7	7
TPANIC_0366	TPANIC_0366	390091	390525	+	2533.15	2305	2531	2658.5	2.68276	2	2	4
IG_253	Inter_TPANIC_0366:TPANIC_0367	390526	390828	0	1318.33	917	1322	1737.5	0	0	0	0
TPANIC_0367	TPANIC_0367	390829	393654	+	257.324	138	247	374	0.269639	0	0	0
TPANIC_0368	TPANIC_0368	393654	393989	+	1103.55	910.75	1260.5	1347	0.0684524	0	0	0
TPANIC_0369	bamD	393986	395536	+	174.429	68.5	104	242	64.205	5	9	49
IG_254	Inter_bamD:TPANIC_0370	395537	395603	0	9.52239	8	9	13.5	315.433	253	340	358
TPANIC_0370	TPANIC_0370	395604	396020	-	9.05036	0	1	12	70.7146	0	28	112
IG_255	Inter_TPANIC_0370:TPANIC_0371	396021	396032	0	72.9167	61.75	71.5	84	0	0	0	0
TPANIC_0371	TPANIC_0371	396033	396869	+	852.79	682	940	1046	0.614098	0	1	1
TPANIC_t0018	TPANIC_t0018	396878	396950	+	476.521	469	473	485	0	0	0	0
IG_256	Inter_TPANIC_t0018:TPANIC_0372	396951	396990	0	525.6	470.75	489.5	582.25	0	0	0	0
TPANIC_0372	TPANIC_0372	396991	397581	+	758.252	631.5	708	898.5	0.241963	0	0	0
IG_257	Inter_TPANIC_0372:tilS	397582	397640	0	780.983	769.5	797	808	0.576271	0	1	1
TPANIC_0373	tilS	397641	399074	+	109.635	60	73	127	1.91841	0	0	1
TPANIC_0374	TPANIC_0374	399067	401385	+	91.6546	70	89	116.5	0.442001	0	0	1
IG_258	Inter_TPANIC_0374:TPANIC_0375	401386	401542	0	68.0318	56	68	79	5.61783	4	6	6
TPANIC_0375	TPANIC_0375	401543	401752	+	20.6286	7	10	36	21.9571	11	15	31
TPANIC_RS05280	TPANIC_RS05280	401739	402035	-	1.13131	1	1	1	89.532	79	88	109
IG_259	Inter_TPANIC_RS05280:TPANIC_RS01845	402036	402067	0	1	1	1	1	82.125	80	82	85
TPANIC_RS01845	TPANIC_RS01845	402068	402964	-	0.399108	0	0	1	187.731	84	151	285
IG_260	Inter_TPANIC_RS01845:TPANIC_0377	402965	403066	0	3.19608	3	3	3	22.6078	2	2	3
TPANIC_0377	TPANIC_0377	403067	403546	+	66.725	42.75	57	98	6.71667	4	7	9
IG_261	Inter_TPANIC_0377:secA	403547	403620	0	14.9324	11	15	17	12.8514	12.25	13	13
TPANIC_0379	secA	403621	406371	-	1.32425	0	1	2	145.403	62	134	221
IG_262	Inter_secA:TPANIC_0380	406372	406477	0	0.59434	0	1	1	3.34906	3	3	4
TPANIC_0380	TPANIC_0380	406478	408298	-	6.74684	0	1	11	19.2691	8	13	29
IG_263	Inter_TPANIC_0380:TPANIC_0381	408299	408437	0	29.4029	19	33	38	4.67626	4	4	6
TPANIC_0381	TPANIC_0381	408438	409154	-	8.16318	7	8	9	91.7434	6	23	202
IG_264	Inter_TPANIC_0381:mraZ	409155	409386	0	96.5819	2	4	11	8.75862	0	0	0
TPANIC_0383	mraZ	409387	409836	+	779.049	348.25	885.5	1208.75	2.41556	0	3	5
TPANIC_0384	rsmH	409833	410972	+	173.879	86	111	271	0.783333	0	1	1
IG_265	Inter_rsmH:TPANIC_0385	410973	411047	0	474.573	349.5	512	594	1	1	1	1
TPANIC_0385	TPANIC_0385	411048	411359	+	613.487	492.75	703.5	769.25	0.817308	0	1	1
TPANIC_0386	TPANIC_0386	411343	412722	+	124.032	107	119	139	0.383333	0	0	1
TPANIC_0387	ftsW	412719	413873	+	55.239	22.5	54	76	0.679654	0	1	1
TPANIC_0388	TPANIC_0388	413851	414666	+	183.266	142	166.5	226.25	0.415441	0	0	1
IG_266	Inter_TPANIC_0388:ftsA	414667	414678	0	237.667	231.75	240	241	0	0	0	0
TPANIC_0389	ftsA	414679	415923	+	221.788	128	173	314	0.172691	0	0	0
IG_267	Inter_ftsA:ftsZ	415924	415968	0	219.356	195	201	219	0	0	0	0
TPANIC_0390	ftsZ	415969	417225	+	412.897	315	424	532	0.646778	0	0	2
TPANIC_0391	TPANIC_0391	417222	418142	+	136.176	56	103	230	0	0	0	0
IG_268	Inter_TPANIC_0391:TPANIC_0392	418143	418158	0	223.75	222	224	225	0	0	0	0
TPANIC_0392	TPANIC_0392	418159	418884	+	77.5992	26	55.5	114	0.69146	0	1	1
TPANIC_0393	dprA	418881	419789	+	66.2992	52	64	81	0.00770077	0	0	0
IG_269	Inter_dprA:topA	419790	419821	0	115.562	99.25	108	125.75	0	0	0	0
TPANIC_0394	topA	419822	422017	+	146.88	60	95.5	202.25	0.333789	0	0	1
TPANIC_0395	TPANIC_0395	422010	422903	+	178.225	150	166	199	0.227069	0	0	0
IG_270	Inter_TPANIC_0395:flgB	422904	423050	0	149.116	119	133	135	0.0340136	0	0	0
TPANIC_0396	flgB	423051	423461	+	722.523	538	763	893	1.39416	1	1	2
IG_271	Inter_flgB:flgC	423462	423478	0	638.765	617	642	664	1	1	1	1
TPANIC_0397	flgC	423479	423934	+	1001.55	899	1030	1084.25	0.861842	1	1	1
IG_272	Inter_flgC:fliE	423935	423989	0	782.2	758	762	800.5	0.218182	0	0	0
TPANIC_0398	fliE	423990	424364	+	1028.01	853	1008	1182	1.35467	1	1	2
IG_273	Inter_fliE:fliF	424365	424480	0	287.302	123.75	230	461.5	0.0862069	0	0	0
TPANIC_0399	fliF	424481	426184	+	330.139	99	286	532	1.5716	1	2	3
TPANIC_0400	fliG	426189	427247	+	400.556	240	339	401	0.117092	0	0	0
IG_274	Inter_fliG:fliH	427248	427294	0	440.638	425.5	443	447	0	0	0	0
TPANIC_0401	fliH	427295	428224	+	609.797	448	562	771	0.964516	0	0	1
IG_275	Inter_fliH:fliI	428225	428251	0	672.296	661	681	683	0.555556	0	1	1
TPANIC_0402	fliI	428252	429595	+	529.897	243.75	543	768	0.433036	0	0	1
IG_276	Inter_fliI:fliJ	429596	429623	0	267.214	257	264.5	270.25	1	1	1	1
TPANIC_0403	fliJ	429624	430076	+	304.508	190	347	387	7.69757	1	2	10
TPANIC_0404	TPANIC_0404	430073	430606	-	61.9195	27	36	103	14.4494	3	5	33
TPANIC_0405	TPANIC_0405	430603	431037	-	13.5678	9	16	18	4.35632	2	3	8
IG_277	Inter_TPANIC_0405:murI	431038	431059	0	1	1	1	1	1.86364	2	2	2
TPANIC_0406	murI	431060	432049	+	47.9081	23	33	79	0.373737	0	0	1
IG_278	Inter_murI:TPANIC_0407	432050	432152	0	55.0194	41	51	65	0.446602	0	0	1
TPANIC_0407	TPANIC_0407	432153	432833	+	208.148	141	183	275	19.652	2	4	13
IG_279	Inter_TPANIC_0407:TPANIC_0408	432834	432928	0	151.716	126	132	155.5	108.674	107	108	110
TPANIC_0408	TPANIC_0408	432929	436183	+	335.55	227	343	410	1.47588	0	0	1
IG_280	Inter_TPANIC_0408:TPANIC_0409	436184	436224	0	147.439	145	145	155	0	0	0	0
TPANIC_0409	TPANIC_0409	436225	436410	+	109.849	105.75	117	119	0	0	0	0
TPANIC_0409a	yajC	436349	436678	+	338.794	135.25	409	517	0	0	0	0
TPANIC_0410	secD	436675	438426	+	372.963	269	349	484	1.46347	0	1	2
TPANIC_0411	secF	438423	439685	+	403.432	301.5	383	501	13.7142	0	2	3
IG_281	Inter_secF:TPANIC_0412	439686	439760	0	252.053	245	253	255	239.147	210	225	283
TPANIC_0412	TPANIC_0412	439761	440066	-	86.8137	8.25	33.5	140	837.154	761.5	923.5	973
IG_282	Inter_TPANIC_0412:TPANIC_0413	440067	440084	0	4.38889	3	5	5	770.944	738	770.5	796.75
TPANIC_0413	TPANIC_0413	440085	441983	-	4.12428	1	2	7	80.4334	7	14	53.5
IG_283	Inter_TPANIC_0413:TPANIC_0414	441984	442040	0	2.82456	2	2	4	0	0	0	0
TPANIC_0414	TPANIC_0414	442041	443441	+	144.784	74	134	203	5.38258	0	1	4
IG_284	Inter_TPANIC_0414:ffh	443442	443902	0	270.508	176	237	361	37.2993	20	26	49
TPANIC_0416	ffh	443903	445261	-	35.6718	1	2	9	83.1192	28	96	116.5
TPANIC_0417	lnt	445254	446933	-	41.1958	1	2	96	19.1649	7	21	28
IG_285	Inter_lnt:TPANIC_0418	446934	446986	0	47.6038	44	44	49	1	1	1	1
TPANIC_0418	TPANIC_0418	446987	448153	+	425.805	334	416	512.5	0.276778	0	0	1
TPANIC_0419	surE	448150	448920	+	482.099	355	528	591	0.683528	0	1	1
IG_286	Inter_surE:TPANIC_0421	448921	449071	0	267.43	228.5	253	309	0	0	0	0
TPANIC_0421	TPANIC_0421	449072	451105	+	173.353	99	137.5	259	0.606686	0	1	1
IG_287	Inter_TPANIC_0421:TPANIC_0422	451106	451118	0	330.308	328	328	336	1	1	1	1
TPANIC_0422	TPANIC_0422	451119	452114	+	173.599	72	84	353	0.400602	0	0	0
IG_288	Inter_TPANIC_0422:TPANIC_0423	452115	452138	0	72.7917	71	72.5	75	1	1	1	1
TPANIC_0423	TPANIC_0423	452139	452945	+	87.9603	71	87	103	0.786865	0	1	1
IG_289	Inter_TPANIC_0423:TPANIC_0424	452946	453070	0	132.52	63	70	98	0	0	0	0
TPANIC_0424	TPANIC_0424	453071	453685	+	1720.28	1416	1750	1967	5.44065	3	6	8
TPANIC_0425	TPANIC_0425	453685	454230	+	574.974	404.75	566	655	1.41209	0	1	2
TPANIC_0426	TPANIC_0426	454227	455996	+	822.851	607	815.5	987	0.852542	0	1	2
TPANIC_0427	TPANIC_0427	456000	457292	+	966.612	595	963	1370	1.23357	1	1	2
IG_290	Inter_TPANIC_0427:TPANIC_0428	457293	457303	0	757.182	750	754	761	1	1	1	1
TPANIC_0428	TPANIC_0428	457304	457924	+	503.862	399	441	530	0.47182	0	0	1
TPANIC_0429	TPANIC_0429	457933	459789	+	586.832	307	398	704	0.764674	0	0	1
IG_291	Inter_TPANIC_0429:TPANIC_0430	459790	459825	0	354.056	304.75	319.5	402.25	0	0	0	0
TPANIC_0430	TPANIC_0430	459826	460248	+	931.6	846.5	949	1066.5	2.34043	2	2	3
IG_292	Inter_TPANIC_0430:TPANIC_0431	460249	460281	0	1548.36	1403	1624	1722	1.51515	1	2	2
TPANIC_0431	TPANIC_0431	460282	461103	+	620.821	256	346	979.25	2.61557	1	2	4
IG_293	Inter_TPANIC_0431:TPANIC_0432	461104	461163	0	278.433	220	231	266.75	7.73333	7	7	8
TPANIC_0432	TPANIC_0432	461164	461697	+	437.661	287	328	642.5	2.92697	0	1	7
IG_294	Inter_TPANIC_0432:TPANIC_0433	461698	461751	0	134.185	129.25	136	138	0	0	0	0
TPANIC_0433	TPANIC_0433	461752	463566	+	312.424	132	224	403	24.0766	0	1	18
IG_295	Inter_TPANIC_0433:TPANIC_0435	463567	463662	0	64.8958	57	62	67	310.281	252	277	310.5
TPANIC_0435	TPANIC_0435	463663	464133	-	12.2102	3	6	15	1363.52	1004.5	1343	1637
IG_296	Inter_TPANIC_0435:TPANIC_0436	464134	464263	0	0.953846	1	1	1	121.023	72	75	95.75
TPANIC_0436	TPANIC_0436	464264	465346	-	1.49123	0	1	2	413.817	156.5	298	589.5
TPANIC_0437	TPANIC_0437	465312	465776	-	0.126882	0	0	0	240.419	203	247	281
IG_297	Inter_TPANIC_0437:TPANIC_0438	465777	465916	0	0	0	0	0	9.93571	2	2	2
TPANIC_0438	TPANIC_0438	465917	466681	+	142.865	22	72	286	1.07712	0	1	2
IG_298	Inter_TPANIC_0438:TPANIC_0439	466682	466806	0	159.008	142	145	187	3.08	3	3	3
TPANIC_0439	TPANIC_0439	466807	467280	+	425.88	292	482	546.75	5.98734	1	2	9
IG_299	Inter_TPANIC_0439:TPANIC_0440	467281	467369	0	161.843	150	161	181	21.6517	22	23	23
TPANIC_0440	TPANIC_0440	467370	468521	+	88.3715	31	66	111	5.10156	0	1	11
TPANIC_0441	TPANIC_0441	468530	469435	+	54.2781	31	52	77.75	2.19757	0	1	2
TPANIC_0442	recN	469428	471149	+	159.215	76	98	128	0.873403	0	0	1
TPANIC_0443	TPANIC_0443	471091	471945	+	234.497	127	174	340	1.18363	0	1	1
IG_300	Inter_TPANIC_0443:TPANIC_0444	471946	472076	0	105.099	91	112	115	0	0	0	0
TPANIC_0444	TPANIC_0444	472077	472979	+	200.947	85	191	287	5.11517	2	5	7.5
IG_301	Inter_TPANIC_0444:TPANIC_0445	472980	473114	0	131.081	119	123	151	0	0	0	0
TPANIC_0445	TPANIC_0445	473115	473744	+	299.87	196	331	392.75	0.609524	0	1	1
IG_302	Inter_TPANIC_0445:ispG	473745	473785	0	346.902	341	350	360	2	2	2	2
TPANIC_0446	ispG	473786	475000	+	200.744	119	202	297	0.240329	0	0	0
TPANIC_0447	TPANIC_0447	474997	476121	+	142.942	38	129	228	0.649778	0	0	1
IG_303	Inter_TPANIC_0447:TPANIC_0448	476122	476178	0	30.5614	18	22	41	0	0	0	0
TPANIC_0448	TPANIC_0448	476179	477261	+	72.7581	29	61	114	0	0	0	0
TPANIC_0449	TPANIC_0449	477265	477855	+	33.2352	16	25	39	0.514382	0	0	1
IG_304	Inter_TPANIC_0449:fusA	477856	477991	0	14.4191	7	10	24	0.617647	0	1	1
TPANIC_0450a	fusA	477992	480043	+	95.3441	42.75	70	170	0.103314	0	0	0
TPANIC_0451	TPANIC_0451	480032	480214	-	121.721	67	110	176	1.62842	1	2	2
IG_305	Inter_TPANIC_0451:ileS	480215	480492	0	78.241	64	71	94	1.29137	1	1	2
TPANIC_0452	ileS	480493	483768	+	152.973	77	112	167	0.206044	0	0	0
IG_306	Inter_ileS:TPANIC_0453	483769	483811	0	826.302	811	824	851.5	0	0	0	0
TPANIC_0453	TPANIC_0453	483812	484618	+	519.172	216	347	745	0.638166	0	1	1
IG_307	Inter_TPANIC_0453:TPANIC_RS02215	484619	484633	0	605	597.5	600	610	0	0	0	0
TPANIC_RS02215	TPANIC_RS02215	484634	484984	+	641.652	450.5	598	839	13.4957	1	4	10
TPANIC_0454	TPANIC_0454	484968	485657	-	137.749	6	35	351	139.891	95	126	152
TPANIC_0455	TPANIC_0455	485654	486628	-	1.29231	1	1	2	170.633	54	149	285
IG_308	Inter_TPANIC_0455:TPANIC_0456	486629	486714	0	3.69767	3	4	4	15.1163	14	15	16
TPANIC_0456	TPANIC_0456	486715	488031	-	37.6348	17	30	51	4.84207	3	5	6
IG_309	Inter_TPANIC_0456:TPANIC_0457	488032	488182	0	36.3907	33	38	40	1.29801	1	1	2
TPANIC_0457	TPANIC_0457	488183	489880	+	232.825	98.25	154	255	0.451708	0	0	1
IG_310	Inter_TPANIC_0457:scpB	489881	489970	0	169.978	127.25	138	218.5	0	0	0	0
TPANIC_0458	scpB	489971	490549	+	604.884	296	521	963.5	0	0	0	0
TPANIC_0459	TPANIC_0459	490533	491363	+	127.807	79	121	168.5	0.580024	0	0	1
IG_311	Inter_TPANIC_0459:TPANIC_0460	491364	491492	0	129.643	78	109	117	0	0	0	0
TPANIC_0460	TPANIC_0460	491493	492113	+	594.058	139	707	934	0.972625	0	1	2
IG_312	Inter_TPANIC_0460:TPANIC_0461	492114	492140	0	123.556	123	123	124	0	0	0	0
TPANIC_0461	TPANIC_0461	492141	492473	+	908.081	638	1063	1214	2.03904	2	2	3
IG_313	Inter_TPANIC_0461:TPANIC_0462	492474	492582	0	967.303	905	920	1017	2.22018	2	2	3
TPANIC_0462	TPANIC_0462	492583	493857	+	1214.15	460	1274	1582.5	1.26431	0	1	2
IG_314	Inter_TPANIC_0462:trmB	493858	493915	0	676.328	677	679	689.75	4	4	4	4
TPANIC_0464	trmB	493916	494608	-	300.296	111	257	509	11.9264	6	10	19
IG_315	Inter_trmB:TPANIC_0465	494609	494664	0	56.3393	55	57	57	8.32143	8	8	9
TPANIC_0465	TPANIC_0465	494665	495537	-	61.6002	3	54	112	25.8213	16	25	31
TPANIC_0466	TPANIC_0466	495470	496639	-	1.29487	0	0	3	25.4444	8	17	30
TPANIC_0467	TPANIC_0467	496630	496878	+	2.51004	2	2	4	54.9036	17	32	99
TPANIC_0468	TPANIC_0468	496848	498791	-	2.18261	0	1	3	345.053	165	274	495.25
TPANIC_0470	TPANIC_0470	498793	499902	-	17.9153	0	1	11	685.043	13	42	68
IG_316	Inter_TPANIC_0470:TPANIC_0471	499903	499929	0	11.2593	11	11	11.5	4.77778	4	5	5
TPANIC_0471	TPANIC_0471	499930	501303	+	578.765	297	578	834	1.8901	1	1	3
IG_317	Inter_TPANIC_0471:uvrC	501304	501315	0	244.667	229.75	237	265	9	9	9	9
TPANIC_0472	uvrC	501316	503391	-	41.5785	3	10	36	12.9147	7	11	18
IG_318	Inter_uvrC:TPANIC_0473	503392	503465	0	1.63514	1	2	2	18.7432	17	18	21
TPANIC_0473	TPANIC_0473	503466	504110	-	11.6636	1	3	5	74.2589	28	49	64
IG_319	Inter_TPANIC_0473:TPANIC_0474	504111	504174	0	50.8906	49	49	53	302.5	289	300.5	317
TPANIC_0474	TPANIC_0474	504175	504912	-	10.8604	2	3	11	650.505	455.25	575.5	842
IG_320	Inter_TPANIC_0474:TPANIC_0475	504913	505052	0	0.907143	1	1	1	191.443	169	173	177
TPANIC_0475	TPANIC_0475	505053	506660	-	1.53731	0	1	3	189.2	113	174	244
IG_321	Inter_TPANIC_0475:TPANIC_0476	506661	506723	0	0	0	0	0	187.032	163.5	170	187.5
TPANIC_0476	TPANIC_0476	506724	508070	-	7.48627	1	3	7	228.601	64	162	270
IG_322	Inter_TPANIC_0476:pgl	508071	508158	0	1	1	1	1	102.886	71	79	89
TPANIC_0477	pgl	508159	508863	-	2.20142	1	2	4	152.16	84	97	294
IG_323	Inter_pgl:zwf	508864	508923	0	1	1	1	1	130.767	79	86	150.25
TPANIC_0478	zwf	508924	510471	-	9.81912	1	3	13	151.105	104	127	150
IG_324	Inter_zwf:TPANIC_0479	510472	510543	0	4.84722	3.75	4	5	645.292	639	653.5	662
TPANIC_0479	TPANIC_0479	510544	511149	-	0.770627	0	0	1	622.163	464	592	935.75
IG_325	Inter_TPANIC_0479:TPANIC_0480	511150	511329	0	0.666667	0	1	1	2.02222	1	1	1
TPANIC_0480	TPANIC_0480	511330	511818	+	30.8814	24	32	37	3.11452	2	2	3
IG_326	Inter_TPANIC_0480:TPANIC_0481	511819	511849	0	67.9677	66	69	71	10.4194	10	10	10
TPANIC_0481	TPANIC_0481	511850	514099	+	129.422	42.25	82	211	3.20311	0	1	5
IG_327	Inter_TPANIC_0481:TPANIC_0483	514100	514164	0	105.477	106	107	110	39.9846	29	33	48
TPANIC_0483	TPANIC_0483	514165	515289	-	21.2649	2	5	15	77.0373	46	70	98
TPANIC_0484	TPANIC_0484	515276	517291	-	1.84474	0	1	2	78.9306	42	63	119
TPANIC_0485	TPANIC_0485	517185	519029	-	3.24499	1	3	5	170.9	50	89	204
TPANIC_0486	TPANIC_0486	519026	520621	-	2.81579	0	1	5	965.944	487.75	617.5	1008
IG_328	Inter_TPANIC_0486:TPANIC_RS02365	520622	520709	0	0.647727	0	0	1	365.102	59.75	259.5	522.75
TPANIC_RS02365	TPANIC_RS02365	520710	522488	-	4.92917	1	2	5	49.5672	33	45	62
IG_329	Inter_TPANIC_RS02365:TPANIC_0488	522489	522515	0	6.33333	6	6	7	56.1111	55	56	57
TPANIC_0488	TPANIC_0488	522516	525053	+	985.156	358	1136	1534	5.08905	0	1	2
IG_330	Inter_TPANIC_0488:TPANIC_t0019	525054	525165	0	1055.99	955.75	1093	1196.25	0.571429	0	1	1
TPANIC_t0019	TPANIC_t0019	525166	525240	+	468.44	409	444	512.5	0	0	0	0
TPANIC_t0020	TPANIC_t0020	525250	525331	+	239.366	162.5	211.5	330.5	0.0853659	0	0	0
IG_331	Inter_TPANIC_t0020:TPANIC_0489	525332	525545	0	57.2617	39	50	67	7.23364	2	5	9
TPANIC_0489	TPANIC_0489	525546	526469	+	84.0087	46	82	122	27.8398	0	3	56
TPANIC_0490	TPANIC_0490	526466	526654	+	448.143	436	497	501	1.25926	1	1	2
IG_332	Inter_TPANIC_0490:mltG	526655	526813	0	344.484	317	340	394.5	2.55975	1	2	4
TPANIC_0491	mltG	526814	527716	+	51.6966	27.5	37	49.5	0.797342	0	0	0
TPANIC_0492	dnaG	527720	529537	+	64.5336	23	63	98	0.129263	0	0	0
TPANIC_0493	rpoD	529534	531369	+	196.914	91	152	241	0.410675	0	0	1
TPANIC_0494	TPANIC_0494	531379	532200	+	723.399	462	633	1120.75	0.639903	0	0	1
IG_333	Inter_TPANIC_0494:rnpB	532201	532220	0	1706.5	1653.5	1730	1742.75	1.6	1	2	2
TPANIC_RS05155	rnpB	532221	532563	+	2383.15	1753.5	2540	3221	3.19242	2	3	4
IG_334	Inter_rnpB:TPANIC_0496	532564	532643	0	214.7	167	215	258.25	1	1	1	1
TPANIC_0496	TPANIC_0496	532644	533519	+	292.28	168	257	303	0.267123	0	0	1
IG_335	Inter_TPANIC_0496:TPANIC_0497	533520	533531	0	750	741	755.5	757.25	0	0	0	0
TPANIC_0497	TPANIC_0497	533532	534566	+	600.033	381	513	764	1.79807	1	2	2
TPANIC_0498	mreC	534571	535434	+	83.7581	58	74	101	3.03704	0	1	6
TPANIC_0499	mreD	535431	535937	+	37.7535	7	19	83	9.28205	3	4	19
TPANIC_0500	mrdA	535938	537812	+	69.7168	34	56	102	0.7184	0	0	0
TPANIC_0501	rodA	537809	539110	+	67.6943	44	64	71	0.329493	0	0	1
IG_336	Inter_rodA:TPANIC_0502	539111	539135	0	71.72	65	72	78	0	0	0	0
TPANIC_0502	TPANIC_0502	539136	540032	+	172.773	125	146	241	1.04125	0	1	2
TPANIC_0503	TPANIC_0503	540011	540574	+	111.61	41	127.5	170	9.75532	1	2	4
IG_337	Inter_TPANIC_0503:TPANIC_0505	540575	540704	0	28.1385	20.25	29	36	80.6308	75	84	88
TPANIC_0505	TPANIC_0505	540705	542039	-	4.44345	1	3	6	224.115	103	213	313
IG_338	Inter_TPANIC_0505:TPANIC_t0021	542040	542398	0	34.8022	20	38	44	1.05292	0	1	1
TPANIC_t0021	TPANIC_t0021	542399	542471	+	581.63	586	601	622	0	0	0	0
IG_339	Inter_TPANIC_t0021:TPANIC_t0022	542472	542530	0	729.441	689.5	721	795	0	0	0	0
TPANIC_t0022	TPANIC_t0022	542531	542611	+	819.975	818	824	827	0	0	0	0
IG_340	Inter_TPANIC_t0022:TPANIC_t0023	542612	542621	0	736.5	706.75	751.5	776.25	0	0	0	0
TPANIC_t0023	TPANIC_t0023	542622	542693	+	528.875	478	510	568.25	0	0	0	0
IG_341	Inter_TPANIC_t0023:tig	542694	542773	0	416.75	388.75	404.5	463.25	0	0	0	0
TPANIC_0506	tig	542774	544102	+	633.519	381	532	968	0.840482	0	0	2
TPANIC_0507	TPANIC_0507	544095	544706	+	570.391	298	562.5	866.25	1.37582	1	1	2
TPANIC_0508	clpX	544693	545940	+	584.647	405.75	487.5	644	0.279647	0	0	1
IG_342	Inter_clpX:TPANIC_0509	545941	546036	0	928.542	693.75	916	946.5	1.80208	1	2	2
TPANIC_0509	TPANIC_0509	546037	546603	+	2880.14	2308	3201	3361.5	4.45326	2	5	5
IG_343	Inter_TPANIC_0509:lepA	546604	546783	0	334.011	256.75	361	414	90.7222	46.75	93	121.75
TPANIC_0510	lepA	546784	548601	-	4.18757	0	0	1	110.96	42	55	163
IG_344	Inter_lepA:TPANIC_0511	548602	548643	0	0	0	0	0	8	8	8	8
TPANIC_0511	TPANIC_0511	548644	549270	+	243.756	125.5	283	366	1.25678	1	1	1
TPANIC_0512	ispF	549267	550514	+	177.442	100	170	251	0.391026	0	0	0
IG_345	Inter_ispF:trkA	550515	550551	0	76.3514	74	75	76	0	0	0	0
TPANIC_0513	trkA	550552	551988	+	145.524	71	94	163	0	0	0	0
IG_346	Inter_trkA:uvrA	551989	552101	0	227.628	219	238	250	0	0	0	0
TPANIC_0514	uvrA	552102	554984	+	72.2366	22	31	77	0	0	0	0
TPANIC_0515	TPANIC_0515	554981	557956	+	10.2786	2	6	9	0.778562	0	1	1
IG_347	Inter_TPANIC_0515:murJ	557957	557969	0	23.3077	23	23	24	0	0	0	0
TPANIC_0516	murJ	557970	559550	-	10.5446	2	4	14	2.06894	1	2	3
TPANIC_0517	ruvC	559547	560137	-	2.03553	0	0	5	5.60068	4	5	6
TPANIC_0518	TPANIC_0518	560119	560811	-	0.528139	0	0	1	16.3911	9	13	28
TPANIC_0519	TPANIC_0519	560808	562184	-	0	0	0	0	22.0886	11	16	26
TPANIC_RS05600	TPANIC_RS05600	562194	562550	-	0	0	0	0	43.2493	36	56	58
TPANIC_0520	TPANIC_0520	562559	563383	-	1.00485	0	1	2	9.07394	3	8	16
TPANIC_0521	TPANIC_0521	563380	564651	-	9.1423	2	4	18	11.7241	4	6	18
IG_348	Inter_TPANIC_0521:TPANIC_0522	564652	564661	0	2	2	2	2	17	17	17	17
TPANIC_0522	TPANIC_0522	564662	565141	-	1.68125	1	1	3	76.8854	34	97	118
TPANIC_0523	murG	565138	566292	-	11.2173	2	5	20	116.509	41	79	207
TPANIC_0524	lon	566296	568941	-	1.4811	0	1	2	348.947	165	305.5	438
IG_349	Inter_lon:efp	568942	569076	0	18.2074	0	1	8.5	0.303704	0	0	1
TPANIC_0525	efp	569077	569640	+	478.996	269	378.5	709	8.2961	1	2	21
IG_350	Inter_efp:TPANIC_0526	569641	569787	0	113.565	74	99	143	15.8707	4	20	26
TPANIC_0526	TPANIC_0526	569788	571794	+	50.3926	34	43	68	9.58346	5	6	9
IG_351	Inter_TPANIC_0526:TPANIC_0527	571795	571841	0	35.8936	35	39	40	68.8936	57	71	83
TPANIC_0527	TPANIC_0527	571842	572471	-	7.71587	0	2	18	132.313	106	152	159
IG_352	Inter_TPANIC_0527:TPANIC_0528	572472	572565	0	0	0	0	0	135.606	111	137.5	164
TPANIC_0528	TPANIC_0528	572566	574008	-	0.371448	0	0	1	366.664	170.5	277	551
TPANIC_0529	TPANIC_0529	574005	575822	-	1.04015	0	1	2	406.994	262	440	546
TPANIC_0530	TPANIC_0530	575819	576445	-	0.704944	0	1	1	414.458	344	408	502
TPANIC_0531	TPANIC_0531	576451	576768	-	0.553459	0	1	1	848.462	757	942	992
IG_353	Inter_TPANIC_0531:TPANIC_RS02610	576769	576790	0	1	1	1	1	934.091	886.5	963	968
TPANIC_RS02610	TPANIC_RS02610	576791	577087	-	0.444444	0	0	1	697.811	540	699	941
TPANIC_0533	TPANIC_0533	577089	578774	-	0.833333	0	1	1	216.119	115.25	221	298
TPANIC_0534	TPANIC_0534	578767	579792	-	1.41423	0	1	1	552.998	252	371.5	542
TPANIC_0535	TPANIC_0535	579796	580008	-	8.79343	9	9	11	2569.54	2383	2509	2759
IG_354	Inter_TPANIC_0535:secG	580009	580136	0	1.1875	0	2	2	1989.52	1522.25	2030.5	2419.75
TPANIC_0536	secG	580137	580553	-	0.568345	0	1	1	1348.08	1271	1414	1553
IG_355	Inter_secG:tpiA	580554	580702	0	0.899329	1	1	1	656.564	663	682	690
TPANIC_0537	tpiA	580703	581452	-	1.432	1	1	3	1121.44	1028	1158	1306.75
IG_356	Inter_tpiA:TPANIC_0538	581453	581602	0	0	0	0	0	706.693	620	680	780.5
TPANIC_0538	TPANIC_0538	581603	582862	-	0.807937	0	1	1	829.489	572.75	861	1080.25
TPANIC_0539	TPANIC_0539	582834	583055	+	0.108108	0	0	0	124.941	1	7	94.75
IG_357	Inter_TPANIC_0539:TPANIC_t0024	583056	583076	0	0	0	0	0	1	1	1	1
TPANIC_t0024	TPANIC_t0024	583077	583149	+	4.60274	0	0	6	1	1	1	1
IG_358	Inter_TPANIC_t0024:TPANIC_0540	583150	583341	0	140.406	99	155	178	0.588542	0	0	1
TPANIC_0540	TPANIC_0540	583342	583707	+	172.213	119.75	208	232.75	6.08743	4	6	8
IG_359	Inter_TPANIC_0540:era	583708	583836	0	9.56589	5	11	12	6.22481	5	5	8
TPANIC_0541	era	583837	584796	+	12.5604	7	12	18	37.6281	9	22	59
TPANIC_0542	TPANIC_0542	584793	586514	-	0.609175	0	0	1	241.625	136	215.5	257
IG_360	Inter_TPANIC_0542:ruvA	586515	586573	0	0	0	0	0	606.356	539	662	709.5
TPANIC_0543	ruvA	586574	587257	-	0	0	0	0	152.675	102	150	168.25
IG_361	Inter_ruvA:TPANIC_0544	587258	587298	0	0	0	0	0	105.244	91	118	118
TPANIC_0544	TPANIC_0544	587299	589167	-	1.68165	0	0	2	189.729	117	166	233
IG_362	Inter_TPANIC_0544:TPANIC_0545	589168	589191	0	0.416667	0	0	1	71.6667	70	72	73
TPANIC_0545	TPANIC_0545	589192	590256	-	0.156808	0	0	0	112.153	44	101	158
IG_363	Inter_TPANIC_0545:TPANIC_0546	590257	590340	0	1	1	1	1	92.9881	52	92	125.25
TPANIC_0546	TPANIC_0546	590341	592056	-	0.430653	0	0	1	251.689	101	262	395
TPANIC_0547	ispH	592053	593183	-	2.03625	0	2	4	520.662	234	390	701
IG_364	Inter_ispH:TPANIC_0548	593184	593350	0	0.88024	1	1	1	13.4731	0	0	0
TPANIC_0548	TPANIC_0548	593351	594631	+	146.741	47	154	240	4.12412	0	1	8
IG_365	Inter_TPANIC_0548:TPANIC_0549	594632	594728	0	4.41237	4	4	5	9.29897	8	9	11
TPANIC_0549	TPANIC_0549	594729	597173	+	55.247	29	47	72	10.18	1	3	9
IG_366	Inter_TPANIC_0549:mnmE	597174	597213	0	4.525	3	4	6	102.625	99	102.5	108
TPANIC_0550	mnmE	597214	598701	-	0.448253	0	0	1	62.375	33	46	70
TPANIC_0551	TPANIC_0551	598705	599793	-	0.429752	0	0	0	146.979	94	109	174
IG_367	Inter_TPANIC_0551:TPANIC_0552	599794	599805	0	3	3	3	3	128.167	125.25	128.5	133.25
TPANIC_0552	TPANIC_0552	599806	600339	-	0.602996	0	0	2	200.85	103	166	302
IG_368	Inter_TPANIC_0552:TPANIC_t0025	600340	600414	0	1.54667	0	2	3	41.1333	11.5	37	59
TPANIC_t0025	TPANIC_t0025	600415	600486	-	3	3	3	3	7.04167	3	9	9
IG_369	Inter_TPANIC_t0025:TPANIC_0553	600487	600582	0	2.54167	1	3	3	2.91667	3	3	3
TPANIC_0553	TPANIC_0553	600583	601794	+	24.2797	19	24	29	3.9538	2	3	6
IG_370	Inter_TPANIC_0553:TPANIC_0554	601795	601837	0	14.814	13	16	16	4.46512	4	4	5
TPANIC_0554	TPANIC_0554	601838	602497	+	58.3061	45	53	87	91.6182	9	13	204.5
IG_371	Inter_TPANIC_0554:TPANIC_0555	602498	602570	0	30.726	27	29	37	325.562	325	335	338
TPANIC_0555	TPANIC_0555	602571	603752	-	3.43993	1	2	7	792.997	496	654	898.25
IG_372	Inter_TPANIC_0555:asnA	603753	603974	0	1.59009	1	1	2	710.86	694.25	720	736
TPANIC_0556	asnA	603975	604967	-	0.0986908	0	0	0	593.616	415	468	908
IG_373	Inter_asnA:TPANIC_0557	604968	605071	0	5.52885	0	0	9	4.00962	3	4	5
TPANIC_0557	TPANIC_0557	605072	605785	+	65.937	8	38	122	3.07143	1	3	4
IG_374	Inter_TPANIC_0557:TPANIC_0558	605786	605814	0	71.9655	17	64	107	2	2	2	2
TPANIC_0558	TPANIC_0558	605815	606723	+	168.134	52	77	269	1.34983	1	1	2
IG_375	Inter_TPANIC_0558:thiI	606724	606784	0	86	88	89	92	4.5082	4	5	5
TPANIC_0559	thiI	606785	607990	+	45.0597	16	19	51	107.199	25	71	171.75
IG_376	Inter_thiI:tkt	607991	608042	0	10.4231	10	10	10.25	769.423	721.75	729	843.5
TPANIC_0560	tkt	608043	610028	-	1.92246	0	1	2	508.783	355.25	484	561
IG_377	Inter_tkt:TPANIC_0561	610029	610138	0	0.209091	0	0	0	331.045	277	293	344.25
TPANIC_0561	TPANIC_0561	610139	610999	-	0.207898	0	0	0	601.38	209	701	907
IG_378	Inter_TPANIC_0561:TPANIC_0562	611000	611160	0	0	0	0	0	16.354	12	16	18
TPANIC_0562	TPANIC_0562	611161	612297	+	53.387	42	58	66	36.5954	22	36	49
TPANIC_0563	TPANIC_0563	612294	612701	+	37.598	27	44.5	47	30.174	12	24	52
TPANIC_0564	TPANIC_0564	612698	614734	+	16.2224	9	12	25	21.3054	11	15	30
TPANIC_0565	TPANIC_0565	614616	615836	-	4.60524	0	0	1	29.706	16	23	29
IG_379	Inter_TPANIC_0565:TPANIC_0566	615837	615846	0	0	0	0	0	9.2	8.25	9.5	10
TPANIC_0566	TPANIC_0566	615847	617334	-	0.328629	0	0	1	32.459	7	10	52
IG_380	Inter_TPANIC_0566:TPANIC_0567	617335	617365	0	0	0	0	0	166.258	159.5	164	174.5
TPANIC_0567	TPANIC_0567	617366	617965	-	0.961667	0	1	2	430.41	391	417	483
IG_381	Inter_TPANIC_0567:TPANIC_0568	617966	618064	0	0	0	0	0	394.667	338	341	457.5
TPANIC_0568	TPANIC_0568	618065	618697	-	0.554502	0	1	1	593.112	335	467	978
IG_382	Inter_TPANIC_0568:TPANIC_0569	618698	618818	0	0.0661157	0	0	0	123.661	61	76	153
TPANIC_0569	TPANIC_0569	618819	621107	-	1.19528	0	1	2	152.599	65	100	213
IG_383	Inter_TPANIC_0569:TPANIC_0570	621108	621167	0	0	0	0	0	82.45	82	83	83
TPANIC_0570	TPANIC_0570	621168	622001	-	0.717026	0	0	2	347.459	141	292	602
IG_384	Inter_TPANIC_0570:TPANIC_0571	622002	622039	0	0.842105	1	1	1	394.868	385.25	386	391.75
TPANIC_0571	TPANIC_0571	622040	622705	-	0.382883	0	0	1	1250.38	685.25	1219	1970
IG_385	Inter_TPANIC_0571:TPANIC_0572	622706	622722	0	1	1	1	1	948.941	936	941	956
TPANIC_0572	TPANIC_0572	622723	623805	-	3.44137	2	3	4	1264.23	1168.5	1260	1374
IG_386	Inter_TPANIC_0572:TPANIC_0574	623806	623914	0	3.97248	4	4	4	2062.17	1961	2107	2120
TPANIC_0574	TPANIC_0574	623915	625219	-	2.81226	2	3	4	3419.27	2144	3477	3985
IG_387	Inter_TPANIC_0574:TPANIC_0575	625220	625330	0	0	0	0	0	19.3423	6	7	7
TPANIC_0575	TPANIC_0575	625331	627388	+	38.898	28	37	46	6.45773	3	4	10
IG_388	Inter_TPANIC_0575:prfB	627389	627435	0	30.2766	29	31	32	0.829787	1	1	1
TPANIC_0576	prfB	627436	628558	+	101.098	44	67	90	16.6011	1	4	11
TPANIC_0577	TPANIC_0577	628555	630294	+	24.5707	11	22	33.25	11.969	1	3	8
IG_389	Inter_TPANIC_0577:ftsY	630295	630306	0	70.9167	67.75	71.5	74	1	1	1	1
TPANIC_0578	ftsY	630307	631188	+	84.873	68	87	111	0.772109	0	1	1
TPANIC_0579	TPANIC_0579	631185	631961	+	38.4183	13	18	61	1.21622	0	1	2
TPANIC_0580	TPANIC_0580	631954	633243	+	24.8705	10	17	31	0.773643	0	1	1
TPANIC_0581	TPANIC_0581	633236	633916	+	43.5213	25	35	65	0.262849	0	0	1
TPANIC_0582	TPANIC_0582	633913	635400	+	27.9872	13	20	42	0.469758	0	0	0
IG_390	Inter_TPANIC_0582:TPANIC_0584	635401	635495	0	30.4	10	13	21	0	0	0	0
TPANIC_0584	TPANIC_0584	635496	636905	+	204.972	100	144	242	0.462411	0	0	1
TPANIC_0585	TPANIC_0585	636907	638541	+	55.326	39	54	74	1.14312	0	1	2
IG_391	Inter_TPANIC_0585:leuS	638542	638629	0	12.7727	6	10	18.25	1	1	1	1
TPANIC_0586	leuS	638630	641266	+	115.893	56	116	155	2.50626	1	2	4
TPANIC_0587	holA	641246	642268	-	2.74682	0	1	1	86.6598	14	91	131
IG_392	Inter_holA:TPANIC_0589	642269	642355	0	0	0	0	0	277.414	258	280	309
TPANIC_0589	TPANIC_0589	642356	642622	-	0	0	0	0	243.888	162	209	336
IG_393	Inter_TPANIC_0589:hprK	642623	642666	0	0	0	0	0	79.7273	58	66	107
TPANIC_0591	hprK	642667	643656	-	1.27879	0	1	3	117.964	18	96	216
IG_394	Inter_hprK:TPANIC_t0026	643657	643804	0	1.05405	0	0	1	109.905	43	67	116.5
TPANIC_t0026	TPANIC_t0026	643805	643877	+	8.82192	9	9	9	431.589	390	413	481
IG_395	Inter_TPANIC_t0026:TPANIC_t0027	643878	643887	0	8.8	9	9	9	529.2	518.5	530.5	539.75
TPANIC_t0027	TPANIC_t0027	643888	643962	-	13.3333	12	15	15	576.347	559.5	573	593.5
IG_396	Inter_TPANIC_t0027:TPANIC_t0028	643963	644013	0	10.3725	7	9	15	523.765	517	523	530.5
TPANIC_t0028	TPANIC_t0028	644014	644087	-	6.95946	7	7	7	559.838	543	558.5	625.75
IG_397	Inter_TPANIC_t0028:TPANIC_t0029	644088	644156	0	3.3913	3	3	4	283.493	262	266	316
TPANIC_t0029	TPANIC_t0029	644157	644229	-	0.164384	0	0	0	247.603	246	252	252
IG_398	Inter_TPANIC_t0029:TPANIC_0592	644230	644388	0	0	0	0	0	17.7673	2	2	4
TPANIC_0592	TPANIC_0592	644389	645891	+	2.4185	0	1	5	1.8483	1	2	2
IG_399	Inter_TPANIC_0592:TPANIC_0593	645892	645941	0	3.42	2	4	5	2.6	2	3	3
TPANIC_0593	TPANIC_0593	645942	647861	+	165.477	61	139	207	63.4167	2	9	45
IG_400	Inter_TPANIC_0593:TPANIC_0594	647862	647895	0	52.9118	51	54	55	893.294	850.5	906.5	933.75
TPANIC_0594	TPANIC_0594	647896	648555	-	12.5242	3	10	14	1289.86	1007	1217.5	1587.25
IG_401	Inter_TPANIC_0594:TPANIC_0595	648556	648582	0	1	1	1	1	788.037	772.5	792	797
TPANIC_0595	TPANIC_0595	648583	649218	-	0.205975	0	0	0	780.313	638	815	858
IG_402	Inter_TPANIC_0595:TPANIC_0596	649219	649241	0	1	1	1	1	640.13	631	643	649
TPANIC_0596	TPANIC_0596	649242	650354	-	1.60916	1	2	3	797.896	384	531	1392
IG_403	Inter_TPANIC_0596:TPANIC_0598	650355	650461	0	0.82243	1	1	1	42.2804	32	44	50
TPANIC_0598	TPANIC_0598	650462	652525	-	0.960756	0	0	2	36.8794	24	30	48
IG_404	Inter_TPANIC_0598:TPANIC_0599	652526	652562	0	2	2	2	2	88.9189	85	90	93
TPANIC_0599	TPANIC_0599	652563	653219	-	0.202435	0	0	0	118.508	104	119	138
TPANIC_0600	rseP	653226	654578	-	0.400591	0	0	1	308.356	171	300	418
TPANIC_0601	dxr	654575	655705	-	0.404951	0	0	1	103.224	65	106	137.5
TPANIC_0602	TPANIC_0602	655702	656565	-	1.40278	0	1	3	107.5	45.5	109	163.25
TPANIC_0603	TPANIC_0603	656562	657248	-	0.841339	0	0	2	523.191	464	527	647
TPANIC_0604	frr	657254	657805	-	0.880435	1	1	1	489.723	378.75	452	628.25
IG_405	Inter_frr:tsf	657806	657908	0	0.572816	0	0	1	536.243	504.5	523	564.5
TPANIC_0605	tsf	657909	658781	-	3.28751	3	3	4	1390.56	919	1238	1926
IG_406	Inter_tsf:rpsB	658782	658871	0	1.76667	2	2	2	1190.83	986.5	1278.5	1326.75
TPANIC_0606	rpsB	658872	659747	-	0.913242	0	1	2	1037.21	912	1067	1166
IG_407	Inter_rpsB:TPANIC_t0030	659748	659944	0	1.16751	0	1	2	1368.22	960	1198	1764
TPANIC_t0030	TPANIC_t0030	659945	660018	+	2	2	2	2	2179.03	2102.5	2177	2242.75
IG_408	Inter_TPANIC_t0030:TPANIC_0608	660019	660112	0	2.64894	2	3	3	2147.37	2089	2157.5	2192
TPANIC_0608	TPANIC_0608	660113	661003	-	1.9596	1	2	3	1443.8	594	1670	2153.5
IG_409	Inter_TPANIC_0608:asnS	661004	661320	0	44.7319	35	51	56	8.88013	3	9	11
TPANIC_0609	asnS	661321	662892	+	221.06	87.75	124	276	17.6858	3	12	19
IG_410	Inter_asnS:TPANIC_0610	662893	663258	0	302.057	240.25	298.5	393	0.325137	0	0	1
TPANIC_0610	TPANIC_0610	663259	664983	+	159.055	64	127	249	1.0713	0	1	2
IG_411	Inter_TPANIC_0610:sufC	664984	665124	0	35.4752	32	36	38	1.02128	0	2	2
TPANIC_0611	sufC	665125	665904	+	358.199	184.75	371	551	0.964103	1	1	1
IG_412	Inter_sufC:sufB	665905	665984	0	188.175	178.25	197	208	1	1	1	1
TPANIC_0612	sufB	665985	667424	+	161.303	110	152	212	0.263889	0	0	1
IG_413	Inter_sufB:sufD	667425	667450	0	49.8846	47.25	52	53	0	0	0	0
TPANIC_0613	sufD	667451	668599	+	177.492	118	180	252	0.725849	0	0	1
TPANIC_0614	TPANIC_0614	668596	669810	+	108.512	59	77	130	0.696296	0	1	1
IG_414	Inter_TPANIC_0614:TPANIC_0615	669811	669860	0	164.94	164	165	166	0.92	1	1	1
TPANIC_0615	TPANIC_0615	669861	670304	+	120.009	109.25	128	143	1.00901	0	1	1
IG_415	Inter_TPANIC_0615:rpiA	670305	670324	0	78.85	71.75	75	88.25	4	4	4	4
TPANIC_0616	rpiA	670325	671089	+	162.91	88	198	233	37.6719	3	4	43
IG_416	Inter_rpiA:TPANIC_0617	671090	671115	0	193.385	190	192	192	243.308	242	243	243
TPANIC_0617	TPANIC_0617	671116	671445	-	64.2909	7	24.5	153	548.709	294	457.5	813.75
IG_417	Inter_TPANIC_0617:TPANIC_0618	671446	671458	0	4.07692	4	4	4	1094.69	1089	1092	1101
TPANIC_0618	TPANIC_0618	671459	671848	-	1.04615	0	0	2	800.897	613.25	861	962
IG_418	Inter_TPANIC_0618:TPANIC_0619	671849	671903	0	0	0	0	0	316.891	260	294	376.5
TPANIC_0619	TPANIC_0619	671904	672572	-	0.418535	0	0	1	157.236	12	235	275
IG_419	Inter_TPANIC_0619:TPANIC_0620	672573	672712	0	0	0	0	0	1.42857	0	0	3
TPANIC_0620	TPANIC_0620	672713	674542	-	1.05847	0	0	0	24.5508	0	7	51.75
IG_420	Inter_TPANIC_0620:TPANIC_0621	674543	674599	0	0	0	0	0	0.192982	0	0	0
TPANIC_0621	TPANIC_0621	674600	676876	-	0.669302	0	0	0	18.4879	0	9	31
IG_421	Inter_TPANIC_0621:TPANIC_0622	676877	676934	0	0	0	0	0	12.5172	0	3	22
TPANIC_0622	TPANIC_0622	676935	678716	-	0.105499	0	0	0	54.9192	25	47	74
IG_422	Inter_TPANIC_0622:TPANIC_0623	678717	679101	0	62.8078	0	10	139	91.5273	70	81	113
TPANIC_0623	TPANIC_0623	679102	680472	+	60.8556	41	48	78	127.342	65	126	154
TPANIC_0624	TPANIC_0624	680476	681906	+	95.6625	47	70	125	30.218	0	0	1
TPANIC_0625	TPANIC_0625	681906	682658	+	36.5936	14	26	52	0.877822	0	1	2
TPANIC_0626	TPANIC_0626	682655	683830	+	11.2925	7	11	14	4.70578	2	4	6
TPANIC_0627	sbcC	683827	686970	+	18.6069	6	10	14	0.484097	0	0	1
TPANIC_0628	pncB	686967	688448	+	259.315	159	208	354	3.22807	0	1	4
IG_423	Inter_pncB:TPANIC_0629	688449	688618	0	165.782	93	129	141	0	0	0	0
TPANIC_0629	TPANIC_0629	688619	689443	+	554.799	193	285	980	1.05212	0	1	2
IG_424	Inter_TPANIC_0629:TPANIC_0630	689444	689612	0	171.379	129	161	230	5.94083	5	6	7
TPANIC_0630	TPANIC_0630	689613	690524	+	39.0329	23	28	61	8.44298	0	10	15
IG_425	Inter_TPANIC_0630:TPANIC_0631	690525	690570	0	63.5217	60	62	68.75	0	0	0	0
TPANIC_0631	TPANIC_0631	690571	691782	+	306.977	175	218.5	443.25	1.2533	0	0	3
IG_426	Inter_TPANIC_0631:trpS	691783	691886	0	324.029	293.25	323	379.75	2.38462	2	2	3
TPANIC_0632	trpS	691887	692900	+	152.3	30.5	159	246.5	0.328402	0	0	1
IG_427	Inter_trpS:TPANIC_0633	692901	693040	0	71.0714	21.5	56	123	0	0	0	0
TPANIC_0633	TPANIC_0633	693041	693916	+	353.41	125.25	357	539.25	1.59361	0	2	3
IG_428	Inter_TPANIC_0633:ligA	693917	694034	0	226.881	172.5	224	271	0	0	0	0
TPANIC_0634	ligA	694035	696506	+	90.1084	37	80	134	1.76294	1	2	2
IG_429	Inter_ligA:TPANIC_0636	696507	696540	0	55.1176	53	54	59	3.76471	4	4	4
TPANIC_0636	TPANIC_0636	696541	697311	-	11.2827	1	1	21	13.1595	6	7	23
IG_430	Inter_TPANIC_0636:miaA	697312	697348	0	0	0	0	0	27.8919	26	28	30
TPANIC_0637	miaA	697349	698344	-	4.79618	2	4	7.25	48.7259	35	41	53
IG_431	Inter_miaA:TPANIC_0638	698345	698522	0	0.955056	1	1	1	122.545	107.25	124	136
TPANIC_0638	TPANIC_0638	698523	698957	-	0.965517	1	1	1	306.968	191	359	427
IG_432	Inter_TPANIC_0638:TPANIC_t0031	698958	699037	0	0.2	0	0	0	384.812	371	400.5	402
TPANIC_t0031	TPANIC_t0031	699038	699111	-	1	1	1	1	363.473	327.5	371.5	400
IG_433	Inter_TPANIC_t0031:TPANIC_t0032	699112	699125	0	1	1	1	1	306.143	306	306	306.75
TPANIC_t0032	TPANIC_t0032	699126	699197	-	1	1	1	1	254.083	249.5	266	301.25
IG_434	Inter_TPANIC_t0032:TPANIC_t0033	699198	699333	0	0.375	0	0	1	40.7868	29.75	42.5	48
TPANIC_t0033	TPANIC_t0033	699334	699406	+	63.3836	25	84	96	81.8219	76	80	91
IG_435	Inter_TPANIC_t0033:TPANIC_0639	699407	699505	0	98.8687	97	97	101.5	91.1111	89	92	95
TPANIC_0639	TPANIC_0639	699506	701341	+	118.718	62	88	137	28.0294	2	5	11
IG_436	Inter_TPANIC_0639:TPANIC_0640	701342	701364	0	83.2174	77	78	81	2	2	2	2
TPANIC_0640	TPANIC_0640	701365	703209	+	174.349	60	102	208	8.47371	1	2	10
IG_437	Inter_TPANIC_0640:hisS	703210	703226	0	62.5294	61	64	65	98.3529	75	100	119
TPANIC_0641	hisS	703227	704555	-	6.11813	0	0	4	173.553	101	137	223
IG_438	Inter_hisS:TPANIC_0642	704556	704695	0	10.0286	0	1	19	1.75714	0	2	3
TPANIC_0642	TPANIC_0642	704696	706456	+	69.9103	43	64	94	1.53379	0	1	1
TPANIC_0643	TPANIC_0643	706453	707100	+	22.6836	18	24	26	6.70679	4	5	12
TPANIC_0644	lysS	707097	708683	-	3.31695	0	1	2	59.2079	43	64	73
IG_439	Inter_lysS:TPANIC_0646	708684	708948	0	0.0603774	0	0	0	82.2906	65	73	90
TPANIC_0646	TPANIC_0646	708949	710217	-	0.486998	0	0	1	152.773	73	161	240
TPANIC_0647	serS	710183	711463	-	0.217799	0	0	0	150.082	105	161	196
IG_440	Inter_serS:TPANIC_0648	711464	711512	0	0	0	0	0	104.857	103	106	108
TPANIC_0648	TPANIC_0648	711513	713489	-	0	0	0	0	121.197	41	70	152
IG_441	Inter_TPANIC_0648:TPANIC_0649	713490	713505	0	0	0	0	0	143.562	115.25	150.5	166.75
TPANIC_0649	TPANIC_0649	713506	714303	-	1.55764	0	1	2	83.5551	38	104	112
TPANIC_0650	ybeY	714291	714773	-	2.93168	2	2	5	68.3892	38	73	95
TPANIC_RS03225	TPANIC_RS03225	714779	717226	-	8.16054	1	7	11	53.0976	9	23	89
IG_442	Inter_TPANIC_RS03225:TPANIC_0652	717227	717367	0	8.92199	8	9	11	19.8298	18	20	22
TPANIC_0652	TPANIC_0652	717368	718507	+	115.934	72	87	158	22.8088	1	17	47
IG_443	Inter_TPANIC_0652:TPANIC_0653	718508	718623	0	74.4655	73	74	79	7.88793	4.75	8	10
TPANIC_0653	TPANIC_0653	718624	719403	+	38.0167	29	34	47	55.4205	23	34.5	93
TPANIC_0654	TPANIC_0654	719396	720214	+	23.4957	8	22	35.5	112.819	36	127	183
IG_444	Inter_TPANIC_0654:TPANIC_0655	720215	720249	0	4.74286	4.5	5	5	37	37	37	37
TPANIC_0655	TPANIC_0655	720250	721296	+	31.9656	16	35	46	14.2445	0	3	20
IG_445	Inter_TPANIC_0655:csrA	721297	721350	0	16.2222	15	16	17.5	164.019	163	163	166
TPANIC_0657	csrA	721351	721572	-	7.68468	3	7	12	153.572	100	176	201
TPANIC_0658	fliW	721566	722018	-	2.06402	1	3	3	279.168	113	305	427
IG_446	Inter_fliW:TPANIC_0659	722019	722036	0	1.94444	2	2	2	395.778	366.75	409.5	431.75
TPANIC_0659	TPANIC_0659	722037	723287	-	0.200639	0	0	0	304.168	220	295	401
IG_447	Inter_TPANIC_0659:flgK	723288	723320	0	0	0	0	0	278.212	255	262	282
TPANIC_0660	flgK	723321	725198	-	0.35623	0	0	1	264.871	185	248.5	318
IG_448	Inter_flgK:TPANIC_0661	725199	725303	0	0	0	0	0	364.714	263	359	485
TPANIC_0661	TPANIC_0661	725304	725816	-	0	0	0	0	589.472	323	672	826
IG_449	Inter_TPANIC_0661:TPANIC_0662	725817	725938	0	0	0	0	0	182.738	151	152	165
TPANIC_0662	TPANIC_0662	725939	726937	-	2.23524	0	1	1	1133.02	919.5	1091	1490.5
IG_450	Inter_TPANIC_0662:TPANIC_0663	726938	727203	0	103.372	28	30	50	15.3008	0	1	2
TPANIC_0663	TPANIC_0663	727204	727932	+	1669.08	1265	1570	2310	2.57064	0	2	4
TPANIC_0664	TPANIC_0664	727929	728654	+	2414.75	1750.5	2496.5	3342	5.9573	3	3	9
IG_451	Inter_TPANIC_0664:TPANIC_0665	728655	728671	0	1005.88	999	1007	1016	32.7647	26	35	36
TPANIC_0665	TPANIC_0665	728672	729427	-	325.647	38	134	578.25	296.365	153.75	219	432.5
TPANIC_0666	TPANIC_0666	729424	729717	-	0.346939	0	0	1	459.925	349.5	430	653.25
IG_452	Inter_TPANIC_0666:TPANIC_0667	729718	729760	0	0	0	0	0	134.814	127	140	141
TPANIC_0667	TPANIC_0667	729761	731416	-	0.254227	0	0	1	314.557	150.75	282	442
IG_453	Inter_TPANIC_0667:TPANIC_t0034	731417	731499	0	0	0	0	0	123.265	80.5	114	117
TPANIC_t0034	TPANIC_t0034	731500	731572	+	0.808219	0	1	1	280.616	274	309	334
IG_454	Inter_TPANIC_t0034:TPANIC_0668	731573	731658	0	2	2	2	2	369.012	364	366	376
TPANIC_0668	TPANIC_0668	731659	732267	-	1.25452	0	2	2	97.4039	50	65	106
TPANIC_0669	dnaE	732264	735776	-	0.217763	0	0	0	93.5101	45	85	143
IG_455	Inter_dnaE:TPANIC_t0035	735777	735894	0	0	0	0	0	5.11864	3	5	7
TPANIC_t0035	TPANIC_t0035	735895	735968	+	2.58108	1	2	4	18.8514	16	17	24.75
TPANIC_0670	TPANIC_0670	735930	737120	-	2.86986	0	1	7	86.1461	55	74	123
TPANIC_0671	TPANIC_0671	737122	738123	-	1.28543	0	1	2	25.7425	17	21	30
IG_456	Inter_TPANIC_0671:TPANIC_0672	738124	738186	0	0	0	0	0	83.0952	76	93	101
TPANIC_0672	TPANIC_0672	738187	739575	-	0.707703	0	1	1	238.565	89	109	246
IG_457	Inter_TPANIC_0672:gltX	739576	739709	0	0.201493	0	0	0	509.306	361	525	544
TPANIC_0673	gltX	739710	741323	-	1.80669	0	2	3	279.263	141	193	435
IG_458	Inter_gltX:TPANIC_0674	741324	741500	0	0.0960452	0	0	0	14.6158	1	7	13
TPANIC_0674	TPANIC_0674	741501	742109	+	558.69	348	665	760	5.17077	5	6	7
IG_459	Inter_TPANIC_0674:TPANIC_0675	742110	742201	0	77.3043	54	63.5	106	3.59783	2	2	6
TPANIC_0675	TPANIC_0675	742202	743113	+	67.6941	34	59.5	104	3.47588	1	1	2.25
IG_460	Inter_TPANIC_0675:TPANIC_0676	743114	743124	0	95.4545	95	95	96	33.0909	30	33	35.5
TPANIC_0676	TPANIC_0676	743125	743403	-	33.4875	8.5	27	41.5	118.233	87	134	141
IG_461	Inter_TPANIC_0676:TPANIC_0677	743404	743424	0	2.80952	2	3	4	145.952	137	147	157
TPANIC_0677	TPANIC_0677	743425	744033	-	1.40558	0	1	3	235.273	183	226	331
IG_462	Inter_TPANIC_0677:TPANIC_t0036	744034	744122	0	0	0	0	0	2.07865	0	3	3
TPANIC_t0036	TPANIC_t0036	744123	744194	+	0.222222	0	0	0	0	0	0	0
IG_463	Inter_TPANIC_t0036:TPANIC_0678	744195	744286	0	128.315	60.5	104.5	196	0.869565	0	0	3
TPANIC_0678	TPANIC_0678	744287	745210	+	105.381	12	19	197.75	85.224	22	63	141
TPANIC_0679	TPANIC_0679	745207	745524	+	23.7107	18	25.5	29	56.9308	11	50.5	95.25
IG_464	Inter_TPANIC_0679:tsaD	745525	745564	0	15.025	14	14	15.5	177.1	178	182	184
TPANIC_0680	tsaD	745565	746623	-	2.5949	1	2	4	61.1473	25	40	79
IG_465	Inter_tsaD:alr	746624	746673	0	0.02	0	0	0	76.54	70	72	81
TPANIC_0681	alr	746674	747807	-	0.932099	0	1	2	42.3977	25	37	62
IG_466	Inter_alr:TPANIC_0682	747808	747835	0	1	1	1	1	106.571	103.75	107	109
TPANIC_0682	TPANIC_0682	747836	748438	-	0.414594	0	0	1	300.569	152	278	441
IG_467	Inter_TPANIC_0682:TPANIC_0683	748439	748530	0	0	0	0	0	31.8152	2	7	48.25
TPANIC_0683	TPANIC_0683	748531	749625	+	22.3699	11	16	29	1.21826	1	1	2
IG_468	Inter_TPANIC_0683:TPANIC_0684	749626	749917	0	1083.53	10	19	2223	5.68836	0	1	19
TPANIC_0684	TPANIC_0684	749918	751129	+	4216.83	2926.75	4429.5	5590	7.91172	5	6	7
IG_469	Inter_TPANIC_0684:TPANIC_0685	751130	751248	0	492.681	457.5	485	503.5	1	1	1	1
TPANIC_0685	TPANIC_0685	751249	752739	+	775.123	319	767	1168	3.36351	1	2	4
IG_470	Inter_TPANIC_0685:TPANIC_0686	752740	752753	0	1324.43	1318.5	1326	1330	0	0	0	0
TPANIC_0686	TPANIC_0686	752754	754349	+	466.405	221	323	759	2.38972	0	2	3
IG_471	Inter_TPANIC_0686:recG	754350	754476	0	159.677	90.5	158	227	75.7638	28.5	75	110.5
TPANIC_0687	recG	754477	756537	-	1.65454	0	0	0	57.966	16	26	61
IG_472	Inter_recG:TPANIC_0688	756538	756592	0	0	0	0	0	22.7273	22	22	24
TPANIC_0688	TPANIC_0688	756593	757606	-	0	0	0	0	47.2071	22	34	72
TPANIC_0689	der	757607	758989	-	0.145336	0	0	0	37.3297	15	22	63
IG_473	Inter_der:TPANIC_0690	758990	759024	0	0	0	0	0	28.7714	25	29	30
TPANIC_0690	TPANIC_0690	759025	759576	-	0.0326087	0	0	0	20.1703	8	15	26
IG_474	Inter_TPANIC_0690:TPANIC_0691	759577	759598	0	1	1	1	1	64.6818	61	64	69
TPANIC_0691	TPANIC_0691	759599	760351	-	1.86454	1	1	4	62.826	36	46	83
IG_475	Inter_TPANIC_0691:recA	760352	760384	0	2.33333	2	2	3	138.97	134	136	144
TPANIC_0692	recA	760385	761608	-	0.299837	0	0	1	241.362	196	222	289
IG_476	Inter_recA:TPANIC_t0037	761609	761676	0	0	0	0	0	193.074	174	206	210
TPANIC_t0037	TPANIC_t0037	761677	761750	-	0	0	0	0	149.892	143.25	152	154
IG_477	Inter_TPANIC_t0037:TPANIC_0693	761751	761868	0	0	0	0	0	189.39	182	186.5	190
TPANIC_0693	TPANIC_0693	761869	763191	-	1.84429	0	1	3	122.688	44	60	177
IG_478	Inter_TPANIC_0693:TPANIC_0694	763192	763350	0	0.257862	0	0	1	51.7987	50	51	53
TPANIC_0694	TPANIC_0694	763351	764028	+	4.09587	3	5	6	80.1195	43	51	122.75
IG_479	Inter_TPANIC_0694:TPANIC_0695	764029	764115	0	0.712644	0	0	0	48.7241	39	46	47
TPANIC_0695	TPANIC_0695	764116	765909	+	15.3138	5	10	24	189.955	128	173	260
TPANIC_0696	TPANIC_0696	765897	766733	-	1.56272	0	1	2	147.74	74	98	189
IG_480	Inter_TPANIC_0696:TPANIC_RS03465	766734	766794	0	0.852459	1	1	1	489.279	485	487	493
TPANIC_RS03465	TPANIC_RS03465	766795	767430	-	0.816038	0	1	1	777.03	550.5	657	1080
TPANIC_0698	TPANIC_0698	767434	767979	-	2.65385	1	3	4	2103.54	1730	2136.5	2553.25
IG_481	Inter_TPANIC_0698:TPANIC_0700	767980	768091	0	0.696429	0	1	1	362.018	229	255	485.5
TPANIC_0700	TPANIC_0700	768092	768484	-	0.697201	0	1	1	452.812	421	471	500
IG_482	Inter_TPANIC_0700:TPANIC_0701	768485	768621	0	0.635036	0	1	1	412	377	418	439
TPANIC_0701	TPANIC_0701	768622	768825	-	0	0	0	0	141.289	91	114	214
IG_483	Inter_TPANIC_0701:TPANIC_t0038	768826	768904	0	0.0253165	0	0	0	13.7342	11	15	15
TPANIC_t0038	TPANIC_t0038	768905	768978	+	146.919	44.25	161.5	246	17.4595	14.25	19	19
IG_484	Inter_TPANIC_t0038:TPANIC_0702	768979	768994	0	275.562	273.75	276	277.25	25.375	24	26	26
TPANIC_0702	TPANIC_0702	768995	770227	-	130.632	3	9	280	239.373	130	191	353
TPANIC_0704	recJ	770227	772347	-	0.600189	0	0	1	69.7756	36	57	93
IG_485	Inter_recJ:TPANIC_0705	772348	772489	0	0	0	0	0	208.07	191	200	226.75
TPANIC_0705	TPANIC_0705	772490	775144	-	4.47345	0	0	2	192.497	75	195	269
IG_486	Inter_TPANIC_0705:TPANIC_0706	775145	775440	0	9.31081	5	7	15	18.8176	3	5	39
TPANIC_0706	TPANIC_0706	775441	776415	-	0.971282	0	0	2	47.6954	21	25	76
IG_487	Inter_TPANIC_0706:TPANIC_0707	776416	776428	0	2	2	2	2	171.462	166	168	178
TPANIC_0707	TPANIC_0707	776429	776908	-	1.03125	0	1	2	605.612	192	705	1032
IG_488	Inter_TPANIC_0707:TPANIC_0708	776909	776973	0	0	0	0	0	2.87692	2	3	4
TPANIC_0708	TPANIC_0708	776974	777489	+	145.217	91	141	204	1.70736	1	2	2
IG_489	Inter_TPANIC_0708:whiG	777490	777544	0	77.4727	42.5	43	50	1.12727	1	1	1
TPANIC_0709	whiG	777545	778333	+	326.43	100	143	654	3.17744	1	3	6
TPANIC_0710	TPANIC_0710	778342	780312	+	153.671	61	98	144	0.937595	0	0	1
IG_490	Inter_TPANIC_0710:TPANIC_0711	780313	780348	0	143.111	143	143	143	0	0	0	0
TPANIC_0711	TPANIC_0711	780349	780921	+	112.373	95	130	142	33.6649	2	6	65
IG_491	Inter_TPANIC_0711:TPANIC_0712	780922	780935	0	30.0714	29.25	30	31.75	128.786	128	129	130
TPANIC_0712	TPANIC_0712	780936	781850	-	1.81421	0	0	1	142.452	58	108	244.5
TPANIC_0713	flhF	781822	783135	-	0.159056	0	0	0	204.568	101.25	165	327.75
IG_492	Inter_flhF:flhA	783136	783169	0	0.558824	0	1	1	111.559	73.5	96.5	157.5
TPANIC_0714	flhA	783170	785293	-	0.277307	0	0	1	55.8931	29	46	65
TPANIC_0715	flhB	785302	786432	-	0.938108	0	1	2	51.3828	17	38	100
TPANIC_0716	fliR	786429	787226	-	0.265664	0	0	1	42.386	29	33	42
IG_493	Inter_fliR:fliQ	787227	787238	0	0	0	0	0	184.667	186	186	186
TPANIC_0717	fliQ	787239	787523	-	0	0	0	0	270.944	233	292	308
IG_494	Inter_fliQ:fliP	787524	787541	0	0	0	0	0	119.556	106	120.5	131.75
TPANIC_0718	fliP	787542	788357	-	5.64461	2	4	8	34.8174	19	25	46
TPANIC_0719	TPANIC_0719	788354	789031	-	2.02065	1	1	2	329.261	140	350	462.25
IG_495	Inter_TPANIC_0719:fliN	789032	789077	0	1	1	1	1	578.565	573	581	587
TPANIC_0720	fliN	789078	790124	-	0.39064	0	0	1	341.777	242	324	483
TPANIC_0721	fliM	790117	791151	-	0.75942	0	1	1	264.585	173	240	299
IG_496	Inter_fliM:TPANIC_0722	791152	791172	0	0.333333	0	0	1	674.476	656	671	697
TPANIC_0722	TPANIC_0722	791173	791721	-	0.717668	0	0	2	807.277	712	849	881
IG_497	Inter_TPANIC_0722:motB	791722	791830	0	0	0	0	0	172.991	133	169	180
TPANIC_0724	motB	791831	792547	-	0	0	0	0	251.791	193	266	294
TPANIC_0725	TPANIC_0725	792553	793332	-	2.14487	0	1	5	377.129	256	377	497.25
IG_498	Inter_TPANIC_0725:TPANIC_0726	793333	793347	0	1	1	1	1	703.8	635.5	729	762.5
TPANIC_0726	TPANIC_0726	793348	793545	-	0.909091	1	1	1	809.949	770.25	792	872.25
IG_499	Inter_TPANIC_0726:flgE	793546	793602	0	1	1	1	1	483.632	450	472	485
TPANIC_0727	flgE	793603	794994	-	0.685345	0	1	1	538.006	319	465	774.25
IG_500	Inter_flgE:flgD	794995	795064	0	0	0	0	0	1235.37	1187.5	1264	1299.75
TPANIC_0728	flgD	795065	795526	-	0	0	0	0	1109.35	993.5	1200	1242
IG_501	Inter_flgD:TPANIC_0729	795527	795601	0	0	0	0	0	564.453	522	563	587
TPANIC_0729	TPANIC_0729	795602	797245	-	3.16971	2	3	5	1380.32	1126.75	1296	1606.25
IG_502	Inter_TPANIC_0729:TPANIC_0730	797246	797459	0	0.0607477	0	0	0	57.715	12	21	22
TPANIC_0730	TPANIC_0730	797460	798311	+	9.44718	1	12	15	2.80634	0	3	4
IG_503	Inter_TPANIC_0730:TPANIC_0731	798312	798384	0	13.6575	10	13	13	0.821918	1	1	1
TPANIC_0731	TPANIC_0731	798385	799005	+	98.0467	31	106	167	31.8615	4	28	54
TPANIC_0732	TPANIC_0732	799007	799954	-	4.94093	2	3	9	63.1129	47	59	71
IG_504	Inter_TPANIC_0732:TPANIC_0733	799955	800049	0	0.736842	0	1	1	16.5895	15	17	18
TPANIC_0733	TPANIC_0733	800050	800709	+	98.5773	37	89.5	145.25	78.847	17	31	74.25
IG_505	Inter_TPANIC_0733:deoD	800710	800741	0	22.0625	20	21	24	589.656	517.75	578	655.25
TPANIC_0734	deoD	800742	801443	-	5.23647	3	4	6	830.537	685.25	784	948
IG_506	Inter_deoD:gltA	801444	801524	0	1.98765	2	2	2	888.086	844	907	926
TPANIC_0735	gltA	801525	803081	-	0.666024	0	1	1	616.387	477	604	734
TPANIC_0736	TPANIC_0736	803084	803926	-	0.607355	0	0	1	376.078	300	347	402.5
IG_507	Inter_TPANIC_0736:TPANIC_0737	803927	804159	0	0.854077	0	0	0	13.5923	0	0	1
TPANIC_0737	TPANIC_0737	804160	805470	+	139.809	78	110	146	27.8909	5	20	45
IG_508	Inter_TPANIC_0737:rsfS	805471	805515	0	107.889	100	111	112	266.222	251	262	291
TPANIC_0738	rsfS	805516	805851	-	33.9048	9	25.5	57	473.14	367	472	585
TPANIC_0739	TPANIC_0739	805848	807044	-	0.690894	0	1	1	81.7886	60	77	98
IG_509	Inter_TPANIC_0739:yqeK	807045	807117	0	1.28767	1	1	2	154.315	148	151	154
TPANIC_0740	yqeK	807118	807849	-	0.520492	0	1	1	140.861	70	145	199
TPANIC_0741	nadD	807812	808426	-	0.487805	0	0	1	210.249	172	230	263
TPANIC_0742	cgtA	808423	809553	-	0.7542	0	1	1	238.044	138	171	277
IG_510	Inter_cgtA:rpmA	809554	809670	0	0	0	0	0	469.598	435	452	473
TPANIC_0743	rpmA	809671	809934	-	0.541667	0	1	1	975.386	946.25	974.5	1013.25
IG_511	Inter_rpmA:TPANIC_0744	809935	809964	0	1	1	1	1	984.7	971	973.5	1006.75
TPANIC_0744	TPANIC_0744	809965	810291	-	0.437309	0	0	1	1023.28	910	986	1154
IG_512	Inter_TPANIC_0744:rplU	810292	810303	0	0	0	0	0	1142.25	1134.75	1140.5	1158.5
TPANIC_0745	rplU	810304	810621	-	0.216981	0	0	0	912.299	743	868	1051.75
IG_513	Inter_rplU:TPANIC_0746	810622	810727	0	6.19811	6	7	7	1735.36	1643	1751.5	1835
TPANIC_0746	TPANIC_0746	810728	813433	-	1.43237	1	1	2	1635.8	868.5	1773	2187
TPANIC_0747	TPANIC_0747	813443	814477	-	1.17101	1	1	2	1585.43	939	1583	2095.5
IG_514	Inter_TPANIC_0747:cfpA	814478	814565	0	1	1	1	1	569.364	507.25	553	648
TPANIC_0748	cfpA	814566	816602	-	5.07757	3	5	7	3226	2374	2889	4384
TPANIC_0749	TPANIC_0749	816580	816801	-	8.93694	0	0	3	310.288	5	9	224
TPANIC_0750	TPANIC_0750	816771	817442	+	116.122	74	96	159	12.872	9	11	14
IG_515	Inter_TPANIC_0750:vwb	817443	817478	0	56.2778	55	56	57	36.3056	35.75	36.5	37
TPANIC_0751	vwb	817479	818192	+	20.9972	12	16	29	83.0826	62	72.5	95
IG_516	Inter_vwb:TPANIC_0752	818193	818329	0	3.46715	1	2	7	201.044	191	197	213
TPANIC_0752	TPANIC_0752	818330	819445	-	0.0905018	0	0	0	150.488	29.75	160	250
IG_517	Inter_TPANIC_0752:TPANIC_0753	819446	819552	0	2.92523	3	3	3	11.4579	7	7	15
TPANIC_0753	TPANIC_0753	819553	819837	-	0.722807	0	0	1	141.975	101	148	188
TPANIC_0754	miaB	819834	821204	-	0	0	0	0	135.419	79	105	213
IG_518	Inter_miaB:TPANIC_0755	821205	821245	0	0	0	0	0	34.9024	32	35	35
TPANIC_0755	TPANIC_0755	821246	821902	-	1.41096	0	1	3	163.227	104	113	261
IG_519	Inter_TPANIC_0755:fmt	821903	821987	0	0	0	0	0	186.753	175	185	188
TPANIC_0756	fmt	821988	822947	-	0.472917	0	0	1	281.709	207	245	385
TPANIC_0757	def	822951	823439	-	0.989775	0	1	2	908.317	459	806	1350
IG_520	Inter_def:rpsU	823440	823479	0	0	0	0	0	1252.3	1224	1244.5	1293
TPANIC_0758	rpsU	823480	823689	-	0	0	0	0	1041.79	829.25	1202	1253
IG_521	Inter_rpsU:TPANIC_0760	823690	823883	0	0.417526	0	0	0	34.3557	14	28	34.75
TPANIC_0760	TPANIC_0760	823884	825842	+	21.6529	15	21	26	26.2221	9	21	38
TPANIC_0761	TPANIC_0761	825823	826701	+	15.1729	10	17	19	25.7645	11	26	32
IG_522	Inter_TPANIC_0761:TPANIC_0762	826702	826721	0	12	12	12	12	23	23	23	23
TPANIC_0762	TPANIC_0762	826722	827912	+	7.2309	5	7	10	40.0865	22	41	48
IG_523	Inter_TPANIC_0762:TPANIC_0763	827913	827973	0	78.9508	58	99	103	10.6066	10	11	11
TPANIC_0763	TPANIC_0763	827974	828915	-	50.2569	10.25	51	63	93.3312	29	72	150.75
TPANIC_0764	TPANIC_0764	828874	830049	+	127.364	77	117	161	37.0995	10	13	61
TPANIC_0765	ftsH	830031	832211	-	12.4452	0	1	27	195.006	101	169	297
IG_524	Inter_ftsH:TPANIC_0766	832212	832262	0	21.1176	20	20	23	11.0196	10	11	12
TPANIC_0766	TPANIC_0766	832263	833144	+	49.0272	26	44	74	11.9444	0	12	21
IG_525	Inter_TPANIC_0766:fusA	833145	833354	0	39.1238	27.25	34	42	0.819048	1	1	1
TPANIC_0767	fusA	833355	835442	+	351.683	128	256	564	3.09339	1	2	3
IG_526	Inter_fusA:TPANIC_0768	835443	835580	0	256.457	167.25	265.5	314	0	0	0	0
TPANIC_0768	TPANIC_0768	835581	836618	+	1039.96	768	994.5	1302	2.24855	1	2	3
TPANIC_0769	TPANIC_0769	836615	837592	+	2376.58	997	1327.5	3839.25	18.9601	3	7	35
IG_527	Inter_TPANIC_0769:TPANIC_0770	837593	837765	0	194.069	120	129	227	1.52023	1	1	2
TPANIC_0770	TPANIC_0770	837766	839586	+	181.835	123	148	252	13.7902	0	3	10
IG_528	Inter_TPANIC_0770:TPANIC_0771	839587	839606	0	42.25	42	42	43	83.35	83.75	84	84
TPANIC_0771	TPANIC_0771	839607	841268	-	3.39591	0	1	2	62.5379	31	43	59
IG_529	Inter_TPANIC_0771:TPANIC_0772	841269	841391	0	0.227642	0	0	0	0.0650407	0	0	0
TPANIC_0772	TPANIC_0772	841392	842216	+	175.239	131	182	234	7.49455	1	4	9
IG_530	Inter_TPANIC_0772:TPANIC_0773	842217	842255	0	243.744	245	247	249	53.2308	52	53	56
TPANIC_0773	TPANIC_0773	842256	843488	-	35.3406	2	4	7	286.493	117	162	428
TPANIC_t0039	TPANIC_t0039	843465	843537	-	0.315068	0	0	1	161.959	152	182	196
IG_531	Inter_TPANIC_t0039:TPANIC_t0040	843538	843680	0	0	0	0	0	4.34965	4	4	4
TPANIC_t0040	TPANIC_t0040	843681	843764	+	6.03571	7	7	7	1.38095	0	1.5	2
IG_532	Inter_TPANIC_t0040:TPANIC_0774	843765	843796	0	9.78125	8	8.5	12	0.90625	1	1	1
TPANIC_0774	TPANIC_0774	843797	844471	+	39.0119	24	42	56	35.8296	4	28	73.5
IG_533	Inter_TPANIC_0774:nth	844472	844550	0	6.29114	3	5	10.5	41.2658	23	26	61
TPANIC_0775	nth	844551	845186	+	6.27044	5	6	7	23.4827	21	23	25
IG_534	Inter_nth:TPANIC_0776	845187	845262	0	1.98684	2	2	2	152.092	121	178	182
TPANIC_0776	TPANIC_0776	845263	845904	-	0.258567	0	0	0	586.984	267.25	323	826.5
IG_535	Inter_TPANIC_0776:TPANIC_0777	845905	846091	0	2.85027	3	3	3	2675.97	2334.5	2651	3090.5
TPANIC_0777	TPANIC_0777	846092	846316	-	2.12444	2	2	2	3152.86	2727	3566	3763
IG_536	Inter_TPANIC_0777:TPANIC_0778	846317	846384	0	0.397059	0	0	0	268.912	130	138.5	383
TPANIC_0778	TPANIC_0778	846385	847293	-	0	0	0	0	234.736	141	200	368
TPANIC_0779	TPANIC_0779	847293	847934	-	0.909657	0	1	1	130.192	81.25	120	170
IG_537	Inter_TPANIC_0779:TPANIC_0780	847935	847983	0	1	1	1	1	47.5102	44	47	49
TPANIC_0780	TPANIC_0780	847984	850023	-	0.439216	0	0	0	149.011	69	100	167
IG_538	Inter_TPANIC_0780:TPANIC_0781	850024	850059	0	0	0	0	0	95.2222	92	97	99
TPANIC_0781	TPANIC_0781	850060	851010	-	0.649842	0	1	1	331.21	140	188	487
IG_539	Inter_TPANIC_0781:TPANIC_0783	851011	851038	0	0	0	0	0	123.393	100	117	148.75
TPANIC_0783	TPANIC_0783	851039	852172	-	0.964727	0	0	2	72.5203	35	65.5	97.75
IG_540	Inter_TPANIC_0783:TPANIC_0784	852173	852337	0	30.0606	7	40	42	3.48485	1	4	4
TPANIC_0784	TPANIC_0784	852338	852937	+	40.3183	29	44	56	25.79	8	10	42
IG_541	Inter_TPANIC_0784:TPANIC_0785	852938	853128	0	10.4084	4	8	12	37.288	34	36	38
TPANIC_0785	TPANIC_0785	853129	853620	+	10.7785	9	11	13	4.04878	1	1	2
IG_542	Inter_TPANIC_0785:lptB	853621	853751	0	11.3969	10	12	13	0	0	0	0
TPANIC_0786	lptB	853752	854465	+	13.8459	8	12	21	3.38375	0.25	4	4
IG_543	Inter_lptB:TPANIC_0787	854466	854511	0	3.06522	3	3	3	16.5217	14.25	17	18.75
TPANIC_0787	TPANIC_0787	854512	854859	-	1.38793	0	1	3	13.3247	7	9	23
IG_544	Inter_TPANIC_0787:TPANIC_0788	854860	855123	0	33.6894	0	0	39.75	3.23106	2	3	3
TPANIC_0788	TPANIC_0788	855124	855903	+	90.5231	11	25	151.5	121.174	50	141	164
IG_545	Inter_TPANIC_0788:TPANIC_0789	855904	855915	0	4.66667	3	5	6	221.667	201.75	225	238.5
TPANIC_0789	TPANIC_0789	855916	856692	-	0.842986	0	1	1	795.676	673	803	987
IG_546	Inter_TPANIC_0789:TPANIC_0790	856693	856710	0	0	0	0	0	786.167	778.25	784	795.5
TPANIC_0790	TPANIC_0790	856711	859353	-	0.989406	0	1	2	256.777	96	173	334
IG_547	Inter_TPANIC_0790:TPANIC_0791	859354	859519	0	0	0	0	0	306.476	243.25	263	365.75
TPANIC_0791	TPANIC_0791	859520	859765	-	453.776	0	0	659	10.0407	2	3	4
TPANIC_0792	TPANIC_0792	859751	860611	+	2777.04	2214	2735	3330	3.36934	1	2	5
IG_548	Inter_TPANIC_0792:TPANIC_0793	860612	860689	0	551.231	456	458	556.5	0.333333	0	0	1
TPANIC_0793	TPANIC_0793	860690	862309	+	61.9679	21	34	85	3.13519	0	0	3
IG_549	Inter_TPANIC_0793:metK	862310	862345	0	12.25	9	11	16	13	13	13	13
TPANIC_0794	metK	862346	863536	-	0.403862	0	0	1	69.8077	34	73	90
IG_550	Inter_metK:TPANIC_0796	863537	863736	0	1.04	1	1	1	159.61	145	160	176
TPANIC_0796	TPANIC_0796	863737	864825	-	0.7236	0	1	1	439.239	191	339	701
IG_551	Inter_TPANIC_0796:proC	864826	864884	0	0	0	0	0	84.1864	80	84	89
TPANIC_0797	proC	864885	865676	-	1.41288	0	1	3	246.995	170.75	240	309
IG_552	Inter_proC:metG	865677	865726	0	0.3	0	0	1	95.86	82.25	86	99.25
TPANIC_0798	metG	865727	868162	-	0.0406404	0	0	0	119.845	65	107	182.25
IG_553	Inter_metG:TPANIC_0800	868163	868558	0	25.0177	5	6	53	16.649	2	6.5	37
TPANIC_0800	TPANIC_0800	868559	869962	+	9.90527	3	6	11	76.9865	19	65	112
IG_554	Inter_TPANIC_0800:clpA	869963	870022	0	13	13	13	13	218.633	205.75	220	223.25
TPANIC_0801	clpA	870023	872452	-	0.719753	0	0	0	170.927	98	145	231
IG_555	Inter_clpA:TPANIC_0802	872453	872497	0	2.31111	2	2	3	445.711	413	442	471
TPANIC_0802	TPANIC_0802	872498	872827	+	1.17576	0	2	2	288.839	14	357.5	519
IG_556	Inter_TPANIC_0802:TPANIC_0803	872828	872840	0	0	0	0	0	15.3846	15	15	16
TPANIC_0803	TPANIC_0803	872841	874049	+	20.4053	17	20	24	4.33251	0	1	8
IG_557	Inter_TPANIC_0803:ugpC	874050	874126	0	18.6104	15	18	20	0.0779221	0	0	0
TPANIC_0804	ugpC	874127	875290	+	18.1907	12	17	20	5.83591	1	2	5
IG_558	Inter_ugpC:TPANIC_0805	875291	875314	0	10.5	10	10	11	18.2083	16	17.5	21
TPANIC_0805	TPANIC_0805	875315	877417	-	0.992392	0	0	1	65.1194	27	44	90
TPANIC_0806	TPANIC_0806	877417	878814	-	0.899857	0	1	2	44.1516	18	33	57
IG_559	Inter_TPANIC_0806:rpmF	878815	879041	0	68.696	0	0	4	0	0	0	0
TPANIC_0807	rpmF	879042	879230	+	710.402	506	625	973	0	0	0	0
IG_560	Inter_rpmF:acpP	879231	879290	0	1074.78	1064.75	1070.5	1093.25	0.733333	0	1	1
TPANIC_0808	acpP	879291	879527	+	1668.67	1461	1746	1933	2.07595	2	2	2
TPANIC_0809	rnc	879524	880288	+	278.541	94	163	251	5.8	0	7	10
IG_561	Inter_rnc:TPANIC_0810	880289	880318	0	64.5333	64	64	65	2.66667	2	3	3
TPANIC_0810	TPANIC_0810	880319	881230	+	20.5285	13	18	26	9.70614	8	11	14
IG_562	Inter_TPANIC_0810:TPANIC_RS05605	881231	882142	0	16.6897	12	18	22	3.09868	0	3	5
TPANIC_RS05605	TPANIC_RS05605	882143	883084	+	14.3949	8	12	19	4.16348	2	3	4
IG_563	Inter_TPANIC_RS05605:TPANIC_0813	883085	883101	0	13.3529	13	14	14	20.7647	21	21	21
TPANIC_0813	TPANIC_0813	883102	884124	-	0.939394	0	1	1	75.2258	39	68	109
IG_564	Inter_TPANIC_0813:trxB	884125	884346	0	0.743243	0	1	1	1.14865	0	2	2
TPANIC_0814	trxB	884347	885270	+	503.104	369	469	696	1.91991	1	1	3
IG_565	Inter_trxB:TPANIC_0815	885271	885508	0	95.8866	51.25	76	157	1.22689	0	2	2
TPANIC_0815	TPANIC_0815	885509	886375	+	8.51788	4	6	11	5.27105	2	4	5
IG_566	Inter_TPANIC_0815:TPANIC_0816	886376	886446	0	6.77465	5	7	8	49.8028	37	50	54.5
TPANIC_0816	TPANIC_0816	886447	887112	-	2.07508	0	0	6	306.375	260.25	309	348
IG_567	Inter_TPANIC_0816:eno	887113	887249	0	0	0	0	0	500.263	481	487	503
TPANIC_0817	eno	887250	888548	-	2.45497	0	1	1	1010.43	595.5	799	1601
IG_568	Inter_eno:TPANIC_0819	888549	888723	0	0.285714	0	0	1	174.886	109.5	160	233
TPANIC_0819	TPANIC_0819	888724	889650	-	1.51888	0	1	4	142.031	45.5	114	233
IG_569	Inter_TPANIC_0819:TPANIC_0820	889651	889683	0	1.21212	0	2	2	58.2727	55	57	62
TPANIC_0820	TPANIC_0820	889684	890445	-	0	0	0	0	244.059	114	149.5	379.5
IG_570	Inter_TPANIC_0820:TPANIC_0821	890446	890549	0	0	0	0	0	553.413	519	534	556.75
TPANIC_0821	TPANIC_0821	890550	891356	-	1.54027	0	1	2	525.68	399	444	606
IG_571	Inter_TPANIC_0821:TPANIC_0822	891357	891436	0	0.3375	0	0	1	109.325	92	95	124.5
TPANIC_0822	TPANIC_0822	891437	892312	-	0.609589	0	0	1	294.71	139.75	317.5	395.25
IG_572	Inter_TPANIC_0822:TPANIC_0823	892313	892429	0	0.0769231	0	0	0	831.188	674	817	973
TPANIC_0823	TPANIC_0823	892430	892816	-	1.73902	1	1	3	1705.23	1309	1814	2183
IG_573	Inter_TPANIC_0823:dxs	892817	893212	0	119.962	0	0	357	19.5101	2	7	20
TPANIC_0824	dxs	893213	895105	+	84.7227	23	50	118	6.28949	2	7	11
TPANIC_0825	TPANIC_0825	895102	895287	+	25.5161	13	22	40	7.69355	7	8	8
TPANIC_0826	cdaA	895274	896095	+	29.3747	8	13	51.25	2.38078	0	2	4
TPANIC_0827	TPANIC_0827	896073	897035	+	24.9553	11	18	37	1.73313	0	1	3
TPANIC_0828	TPANIC_0828	897032	897409	+	46.4021	37.25	48	52	0.322751	0	0	1
TPANIC_0829	TPANIC_0829	897406	898290	+	52.4599	26	61	76	4.44294	1	3	7
TPANIC_0830	truA	898287	899072	+	18.229	6	8	26	28.2265	19	31	38
IG_574	Inter_truA:argS	899073	899139	0	1.35821	1	1	2	54.5522	44	51	66
TPANIC_0831	argS	899140	900909	-	0.387571	0	0	1	123.567	78	86.5	114
IG_575	Inter_argS:TPANIC_0832	900910	900931	0	0	0	0	0	272	263	266	282
TPANIC_0832	TPANIC_0832	900932	901696	-	0	0	0	0	218.914	181	235	256
IG_576	Inter_TPANIC_0832:TPANIC_0833	901697	901819	0	0.00813008	0	0	0	7.94309	0	6	15
TPANIC_0833	TPANIC_0833	901820	902536	+	11.9944	5	8	21	111.556	10	26	132
IG_577	Inter_TPANIC_0833:tyrS	902537	902592	0	5.75	5.75	6	6	485.429	455.75	479	523.25
TPANIC_0834	tyrS	902593	903822	-	0.466667	0	0	0	196.546	89	111	289
IG_578	Inter_tyrS:TPANIC_0835	903823	903929	0	0.915888	1	1	1	132.935	123.5	129	133
TPANIC_0835	TPANIC_0835	903930	906734	-	0.583957	0	0	0	204.77	67	150	338
IG_579	Inter_TPANIC_0835:TPANIC_0836	906735	906874	0	10.65	9	12	13	17.6357	14	16	19
TPANIC_0836	TPANIC_0836	906875	907699	-	0.69697	0	0	1	54.5139	39	54	66
IG_580	Inter_TPANIC_0836:thrS	907700	907846	0	0	0	0	0	39.2925	21	28	51.5
TPANIC_0837	thrS	907847	909625	+	115.55	58	94	182	24.8516	1	2	17
IG_581	Inter_thrS:TPANIC_0838	909626	909673	0	10.4167	7	9	14.5	212.667	211	212	214
TPANIC_0838	TPANIC_0838	909674	911329	-	0.834541	0	0	2	205.449	129	217	275
IG_582	Inter_TPANIC_0838:TPANIC_0839	911330	911412	0	0	0	0	0	14.1446	14	14	14
TPANIC_0839	TPANIC_0839	911413	912420	-	0	0	0	0	105.733	55.75	98	147.25
IG_583	Inter_TPANIC_0839:TPANIC_0840	912421	912524	0	0.75	0.75	1	1	71.4615	60	69	74
TPANIC_0840	TPANIC_0840	912525	914774	+	4.40978	1	3	5	83.1836	9	60	128
IG_584	Inter_TPANIC_0840:TPANIC_0841	914775	914835	0	6.65574	5	6	9	450.098	459	469	474
TPANIC_0841	TPANIC_0841	914836	916410	-	0.445079	0	0	1	412.546	241	430	571
IG_585	Inter_TPANIC_0841:map	916411	916604	0	1.85567	1	2	2	109.33	51	65.5	105
TPANIC_0842	map	916605	917372	-	0.683594	0	1	1	99.2747	68	109.5	129
IG_586	Inter_map:TPANIC_0843	917373	917495	0	0	0	0	0	98.3577	90	94	95
TPANIC_0843	TPANIC_0843	917496	918263	-	0.311198	0	0	1	97.5143	64	98	136
IG_587	Inter_TPANIC_0843:gap	918264	918412	0	75.2886	3	4	8	2.95973	0	0	0
TPANIC_0844	gap	918413	919465	+	1717.13	1246	1570	2173	16.6249	1	4	35
IG_588	Inter_gap:TPANIC_0845	919466	919519	0	513.593	488	503.5	538	98.537	51	100.5	125
TPANIC_0845	TPANIC_0845	919520	920053	-	149.612	29	63	316	909.073	327	897	1484.75
IG_589	Inter_TPANIC_0845:TPANIC_0846	920054	920090	0	5.89189	4	4	8	1325.92	1302	1336	1363
TPANIC_0846	TPANIC_0846	920091	920417	-	2.75229	2	3	4	893.394	743	788	989
TPANIC_0847	TPANIC_0847	920417	920752	-	2.29167	1	2	4	2212.22	2108.5	2335	2388.75
TPANIC_0848	rplT	920746	921114	-	3.81301	3	4	5	2567.21	2430	2611	3110
IG_590	Inter_rplT:rpmI	921115	921146	0	2.53125	2	3	3	1300.59	1255.75	1295	1314.5
TPANIC_0849	rpmI	921147	921347	-	0.298507	0	0	1	1574.21	1500	1566	1650
IG_591	Inter_rpmI:infC	921348	921399	0	1	1	1	1	981	847.75	870.5	1038.75
TPANIC_0850	infC	921400	921939	-	1.22037	1	1	2	1256.18	729	1137	1845
IG_592	Inter_infC:TPANIC_0851	921940	922101	0	0.154321	0	0	0	14.8642	5	11	12
TPANIC_0851	TPANIC_0851	922102	924276	+	13.3025	4	10	18	41.1572	3	7	42
IG_593	Inter_TPANIC_0851:lgt	924277	924304	0	8	8	8	8	227.5	210	236	243
TPANIC_0852	lgt	924305	925303	-	0.910911	0	0	1	197.377	113	192	256
IG_594	Inter_lgt:TPANIC_0853	925304	925453	0	0	0	0	0	133.793	119.75	129.5	143
TPANIC_0853	TPANIC_0853	925454	926590	-	0.206684	0	0	0	132.624	94	154	170
IG_595	Inter_TPANIC_0853:TPANIC_0854	926591	926644	0	0	0	0	0	64.6296	61	63	67.75
TPANIC_0854	TPANIC_0854	926645	931246	-	0.719252	0	0	1	88.0628	37	87	116
TPANIC_0855	TPANIC_0855	931243	934626	-	2.05319	0	0	3	38.6939	25	34	50
IG_596	Inter_TPANIC_0855:TPANIC_0856	934627	934781	0	2.63871	1	3	4	2.91613	0	2	5
TPANIC_0856	TPANIC_0856	934782	935810	+	1111.1	814	1061	1363	1.17687	1	1	2
TPANIC_0857	TPANIC_0857	935763	936083	-	746.648	484	772	971	0.88785	1	1	1
TPANIC_0858	TPANIC_0858	936068	937294	+	1945.49	943.5	1422	2839	4.30725	2	3	5
IG_597	Inter_TPANIC_0858:TPANIC_0859	937295	937429	0	953.215	698.5	934	1188	1.85926	2	2	2
TPANIC_0859	TPANIC_0859	937430	938862	+	578.271	137	340	640	12.6392	2	12	17
IG_598	Inter_TPANIC_0859:glmS	938863	938936	0	44.527	41	45.5	46	47.1757	44	48	48
TPANIC_0861	glmS	938937	940844	-	6.3066	0	0	1	168.558	65	88	213.5
IG_599	Inter_glmS:TPANIC_0862	940845	941080	0	1.07627	1	1	1	984.979	696	964	1244.75
TPANIC_0862	TPANIC_0862	941081	941875	-	1.36101	0	1	2	1295.39	839	1474	1739.5
IG_600	Inter_TPANIC_0862:TPANIC_0863	941876	942009	0	0	0	0	0	88.6567	76	78	96.75
TPANIC_0863	TPANIC_0863	942010	943293	+	7.40498	4	7	10	213.269	63	125	253
IG_601	Inter_TPANIC_0863:TPANIC_0864	943294	943351	0	5.81034	6	6	6	224.914	204.5	225.5	237
TPANIC_0864	TPANIC_0864	943352	944848	-	1.09686	0	0	0	132.335	77	104	217
IG_602	Inter_TPANIC_0864:TPANIC_0865	944849	945025	0	0	0	0	0	43.8588	36	43	52
TPANIC_0865	TPANIC_0865	945026	946465	-	1.72431	0	0	1	588.06	257.5	423	754.25
IG_603	Inter_TPANIC_0865:TPANIC_0866	946466	946552	0	0.252874	0	0	0.5	190.126	147	202	211
TPANIC_0866	TPANIC_0866	946553	948484	-	0	0	0	0	95.7878	49	78	131
IG_604	Inter_TPANIC_0866:TPANIC_0868	948485	948812	0	16.6707	0	0	2	35.0976	4	16.5	72
TPANIC_0868	TPANIC_0868	948813	949673	+	882.663	778	932	1043	3.76423	3	4	5
IG_605	Inter_TPANIC_0868:TPANIC_0869	949674	949687	0	420.286	386.5	404	471	1	1	1	1
TPANIC_0869	TPANIC_0869	949688	949924	+	306.608	243	278	322	0.464135	0	0	1
IG_606	Inter_TPANIC_0869:TPANIC_0870	949925	949951	0	1360.11	1049	1349	1691	2	2	2	2
TPANIC_0870	TPANIC_0870	949952	950809	+	3849.7	3456.25	3992	4202	7.75874	5	7	11
IG_607	Inter_TPANIC_0870:fliD	950810	951106	0	660.492	81	187	1006	1.72391	1	1	2
TPANIC_0872	fliD	951107	953275	+	174.492	64	134	221	10.6219	0	1	5
IG_608	Inter_fliD:TPANIC_0873	953276	953286	0	70.1818	67	70	74	1	1	1	1
TPANIC_0873	TPANIC_0873	953287	953889	+	94.3068	70	92	119.5	0.104478	0	0	0
TPANIC_0874	TPANIC_0874	953886	954161	+	406.399	151	392.5	665	0.358696	0	0	1
IG_609	Inter_TPANIC_0874:tsaE	954162	954200	0	635.462	627	634	641	1	1	1	1
TPANIC_0875	tsaE	954201	954608	+	636.15	577.75	596	643	0.995098	1	1	1
IG_610	Inter_tsaE:tsaB	954609	954654	0	762.652	747	753.5	778.25	0	0	0	0
TPANIC_0876	tsaB	954655	955320	+	235.357	30	60	437	2.00601	2	2	3
TPANIC_0877	TPANIC_0877	955325	956422	+	25.5911	11	15	46	2.27778	1	2	3
IG_611	Inter_TPANIC_0877:TPANIC_0878	956423	956434	0	33.3333	32	33	34	3	3	3	3
TPANIC_0878	TPANIC_0878	956435	957385	-	8.37539	0	1	19	35.6067	20	28	53
TPANIC_0879	TPANIC_0879	957391	958872	-	1.28408	0	0	2	10.3475	4	9	12
TPANIC_0880	TPANIC_0880	958869	959606	-	0.47019	0	0	1	10.813	6	10	15
TPANIC_0881	TPANIC_0881	959584	960390	-	0.0223048	0	0	0	54.2169	28	35	76
IG_612	Inter_TPANIC_0881:TPANIC_0882	960391	960468	0	0	0	0	0	33.359	31	32.5	35
TPANIC_0882	TPANIC_0882	960469	961920	-	0.139807	0	0	0	62.9904	32	51	95
IG_613	Inter_TPANIC_0882:TPANIC_0883	961921	961936	0	0	0	0	0	12	12	12	12
TPANIC_0883	TPANIC_0883	961937	963055	-	0.347632	0	0	1	8.99285	5	7	14
TPANIC_0884	TPANIC_0884	963052	964140	-	0.379247	0	0	1	101.39	20	53	160
IG_614	Inter_TPANIC_0884:dut	964141	964169	0	1	1	1	1	310.138	279	324	336
TPANIC_0885	dut	964170	964610	-	0.229025	0	0	0	558.955	268	661	796
TPANIC_0886	pnp	964607	966715	-	0.526316	0	0	1	596.379	464	589	744
IG_615	Inter_pnp:rpsO	966716	966862	0	0.0340136	0	0	0	939.986	859.5	981	994
TPANIC_0887	rpsO	966863	967132	-	2.75926	1	4	4	1675.47	1181.25	1841.5	2265.25
IG_616	Inter_rpsO:TPANIC_0888	967133	967147	0	4.66667	4	5	5	2436.93	2365	2414	2536.5
TPANIC_0888	TPANIC_0888	967148	967975	-	3.24275	2	2	4	1336.48	697	1083	2257.25
TPANIC_0889	truB	967979	969064	-	0.35175	0	0	1	568.006	413	506	766.5
TPANIC_0890	rbfA	969057	969437	-	0.566929	0	0	1	1648.63	1379	1587	1919
TPANIC_0891	infB	969434	971962	-	0.775405	0	0	1	773.877	496	690	965
IG_617	Inter_infB:nusA	971963	972137	0	1.78857	1	2	3	1064.79	933.5	1046	1314
TPANIC_0892	nusA	972138	973595	-	1.26749	0	1	3	528.073	321	442	653
IG_618	Inter_nusA:rimP	973596	973644	0	2	2	2	2	298.122	256	323	335
TPANIC_0893	rimP	973645	974115	-	3.46497	2	4	6	1394.81	887	1428	1909
IG_619	Inter_rimP:TPANIC_0894	974116	974288	0	0	0	0	0	293.925	272	281	290
TPANIC_0894	TPANIC_0894	974289	975311	-	0.336266	0	0	0	293.974	212.5	240	390.5
TPANIC_0895	TPANIC_0895	975318	975686	-	0.924119	1	1	1	326.274	202	235	430
IG_620	Inter_TPANIC_0895:TPANIC_0897	975687	975912	0	0.362832	0	0	1	1159.48	1089	1115.5	1312
TPANIC_0897	TPANIC_0897	975913	977424	-	1.26124	0	1	2	845.607	297	997	1297
TPANIC_0898	TPANIC_0898	977421	981140	-	29.6949	0	3	27	31.6519	14	21	37
TPANIC_0899	TPANIC_0899	981137	984097	-	1.38061	0	0	2	41.8251	17	34	59
IG_621	Inter_TPANIC_0899:TPANIC_0901	984098	984135	0	2	2	2	2	135.789	137.25	138	140.75
TPANIC_0901	TPANIC_0901	984136	985449	-	1.01674	0	0	2	97.2778	40	82	161
IG_622	Inter_TPANIC_0901:TPANIC_0902	985450	985588	0	1.56835	1	2	2	33.8633	27	35	39.5
TPANIC_0902	TPANIC_0902	985589	986443	-	0.622222	0	1	1	63.3275	9	63	106
IG_623	Inter_TPANIC_0902:murD	986444	986516	0	0.438356	0	0	0	13.5068	11	15	15
TPANIC_0903	murD	986517	988070	+	20.4762	12	16	22	14.2529	3	7	28.75
TPANIC_0904	TPANIC_0904	988063	988314	+	175.913	3	5	24.5	2.38889	1	1	2
TPANIC_0905	rpsP	988277	988648	+	1749.67	1286.75	1962.5	2198	2.18817	1	1	2.25
TPANIC_0906	TPANIC_0906	988657	988899	+	1111.72	889.5	1224	1297	25.8724	25	29	30
IG_624	Inter_TPANIC_0906:rimM	988900	988961	0	891.468	826.75	886.5	913	18.5484	17.5	20	21
TPANIC_0907	rimM	988962	989486	+	407.143	279	328	515	3.59048	0	2	9
TPANIC_0908	trmD	989483	990235	+	105.724	51	107	133	1.41169	0	1	2
TPANIC_0909	rplS	990207	990578	+	319.113	137.75	397	445	0.497312	0	0	1
TPANIC_0910	TPANIC_0910	990575	991495	+	71.2921	24	36	118	11.4506	2	7	22
IG_625	Inter_TPANIC_0910:TPANIC_0911	991496	991516	0	21	21	21	21	1	1	1	1
TPANIC_0911	TPANIC_0911	991517	991768	+	55.004	49	61	67	0.630952	0	1	1
IG_626	Inter_TPANIC_0911:TPANIC_0912	991769	991852	0	55.5238	46.5	54	59	0	0	0	0
TPANIC_0912	TPANIC_0912	991853	993103	+	52.4756	24.5	29	84.5	5.81455	1	3	7
TPANIC_0913	TPANIC_0913	993087	993467	+	69.7533	45	79	87	1.25984	1	1	2
TPANIC_RS04495	TPANIC_RS04495	993464	993646	+	66.9016	54	61	84	0.262295	0	0	1
TPANIC_0914	TPANIC_0914	993639	994025	+	111.039	98	105	117	1	1	1	1
IG_627	Inter_TPANIC_0914:TPANIC_0915	994026	994098	0	73.3836	62	67	92	2	2	2	2
TPANIC_0915	TPANIC_0915	994099	995433	+	160.454	89	134	192	0.794757	0	1	1
IG_628	Inter_TPANIC_0915:mgtE	995434	995601	0	43.0417	38	41	42	1.21429	1	1	1
TPANIC_0917	mgtE	995602	996951	+	64.7681	47	64	86	16.4496	0	2	23
IG_629	Inter_mgtE:TPANIC_0918	996952	997103	0	26.8947	21	28	31	312.461	244.75	305	386.25
TPANIC_0918	TPANIC_0918	997104	997739	+	13.0283	10	12	18	781.116	491	788	938
IG_630	Inter_TPANIC_0918:trxA	997740	997764	0	2.48	2	2	3	2103.44	2045	2074	2171
TPANIC_0919	trxA	997765	998082	-	1.53459	1	2	2	1728.14	518	2391.5	2684.75
IG_631	Inter_trxA:TPANIC_0920	998083	998304	0	0.495495	0	0	1	12.6847	0	0	23
TPANIC_0920	TPANIC_0920	998305	1000734	+	37.4588	17	24	61	2.29342	0	0	1
IG_632	Inter_TPANIC_0920:TPANIC_0921	1000735	1000841	0	11.7103	10	11	12	12.3364	2	19	19
TPANIC_0921	TPANIC_0921	1000842	1002179	+	566.911	523	602	678.75	0.471599	0	0	1
IG_633	Inter_TPANIC_0921:TPANIC_0921a	1002180	1002251	0	328.306	275.25	324.5	382.25	0.416667	0	0	1
TPANIC_0921a	TPANIC_0921a	1002252	1003304	+	210.924	74	84	392	3.35613	1	3	4
TPANIC_0923	TPANIC_0923	1003248	1004270	-	11.9286	1	3	15	36.3177	17	26	64
IG_634	Inter_TPANIC_0923:TPANIC_t0041	1004271	1004421	0	2.40397	1	2	3	1.43046	0	0	3
TPANIC_t0041	TPANIC_t0041	1004422	1004494	+	70.0411	59	70	83	12.2329	11	13	13
IG_635	Inter_TPANIC_t0041:TPANIC_0924	1004495	1004593	0	90.5051	90	91	91	22.9798	19	22	25
TPANIC_0924	TPANIC_0924	1004594	1006930	+	138.175	44	70	120	23.9311	1	2	21
IG_636	Inter_TPANIC_0924:TPANIC_t0042	1006931	1007032	0	24.4706	17.5	21	27.75	27.1765	1	24	52.75
TPANIC_t0042	TPANIC_t0042	1007033	1007105	-	10.1096	9	10	10	0.342466	0	0	1
IG_637	Inter_TPANIC_t0042:TPANIC_0925	1007106	1007297	0	36.4479	17	17	43	0.213542	0	0	0
TPANIC_0925	TPANIC_0925	1007298	1007738	+	2647.2	2558	2768	2848	3.22449	1	2	3
IG_638	Inter_TPANIC_0925:lepB	1007739	1007888	0	3515.81	3294.25	3567	3804.75	12.3933	11	12	13
TPANIC_0926	lepB	1007889	1009508	-	269.544	8	28.5	170	88.0975	32	46	94.25
IG_639	Inter_lepB:TPANIC_0927	1009509	1009519	0	5	5	5	5	371.455	370.5	371	372.5
TPANIC_0927	TPANIC_0927	1009520	1010110	+	119.618	6	8	303	149.448	0	0	415
IG_640	Inter_TPANIC_0927:TPANIC_0928	1010111	1010204	0	243.574	171	260	291	0	0	0	0
TPANIC_0928	TPANIC_0928	1010205	1011728	+	99.8701	45	94	155	7.54462	1	3	13
IG_641	Inter_TPANIC_0928:TPANIC_0930	1011729	1011766	0	11.3158	11	11	11	26.5	23	25	31
TPANIC_0930	TPANIC_0930	1011767	1013473	+	4.85706	3	4	6	33.2273	18.5	31	48
IG_642	Inter_TPANIC_0930:TPANIC_0931	1013474	1013556	0	0	0	0	0	98.4217	94.5	99	102
TPANIC_0931	TPANIC_0931	1013557	1014987	-	0.524109	0	0	1	158.913	108	133	176
IG_643	Inter_TPANIC_0931:TPANIC_0933	1014988	1015098	0	1.13514	1	1	1	19.9009	13	14	22
TPANIC_0933	TPANIC_0933	1015099	1016721	-	0.313001	0	0	1	49.899	19	33	68
IG_644	Inter_TPANIC_0933:TPANIC_0934	1016722	1016856	0	0.6	0	1	1	2.9037	3	3	3
TPANIC_0934	TPANIC_0934	1016857	1018080	+	10.4714	3	8	12	44.5392	16	29	41
TPANIC_0935	TPANIC_0935	1018073	1018981	-	1.05061	0	0	1	197.816	97	204	292
IG_645	Inter_TPANIC_0935:TPANIC_t0043	1018982	1019121	0	0	0	0	0	5.98571	6	6	6
TPANIC_t0043	TPANIC_t0043	1019122	1019195	+	1.39189	1	2	2	10.1081	9	10	11
TPANIC_0936	TPANIC_0936	1019205	1020278	-	3.37151	0	1	3	174.256	119	172	228
IG_646	Inter_TPANIC_0936:TPANIC_0937	1020279	1020449	0	0	0	0	0	164.345	159	161	173.5
TPANIC_0937	TPANIC_0937	1020450	1021085	-	0	0	0	0	473.686	354.5	500.5	624
TPANIC_0938	TPANIC_0938	1021082	1021792	-	1.09423	0	1	3	671.309	405	743	900
IG_647	Inter_TPANIC_0938:nifJ	1021793	1021976	0	0.858696	1	1	1	459.707	338.75	401.5	575.5
TPANIC_0939	nifJ	1021977	1025531	-	1.04951	0	1	2	1011.93	691	961	1218
IG_648	Inter_nifJ:TPANIC_0941	1025532	1025725	0	0.974227	1	1	1	856.629	659	694.5	1227
TPANIC_0941	TPANIC_0941	1025726	1026244	-	0.693642	0	0	1.5	313.214	270	308	360
IG_649	Inter_TPANIC_0941:TPANIC_0942	1026245	1026320	0	0	0	0	0	363.013	347	354	376
TPANIC_0942	TPANIC_0942	1026321	1026785	-	0.765591	1	1	1	509.262	407	530	605
TPANIC_0943	fliS	1026791	1027237	-	0.00223714	0	0	0	359.367	299.5	384	448
IG_650	Inter_fliS:TPANIC_0944	1027238	1027285	0	0	0	0	0	104.042	99	100	108.5
TPANIC_0944	TPANIC_0944	1027286	1028458	-	0.366581	0	0	1	155.066	89	136	179
IG_651	Inter_TPANIC_0944:rpe	1028459	1028628	0	1.05882	1	1	1	173.529	157	159	205
TPANIC_0945	rpe	1028629	1029285	-	0.232877	0	0	0	306.058	263	305	410
IG_652	Inter_rpe:rsmG	1029286	1029436	0	0.933775	1	1	1	64.7417	44.5	57	88
TPANIC_0946	rsmG	1029437	1030105	+	7.60688	6	8	9	199.084	150	195	242
IG_653	Inter_rsmG:TPANIC_0947	1030106	1030149	0	5.84091	5	6	6	459.023	453.75	463	466.5
TPANIC_0947	TPANIC_0947	1030150	1030797	-	1.4892	0	1	2	479.978	455	482	507
TPANIC_0948	jag	1030794	1031489	-	0.0272989	0	0	0	275.142	198.75	214	371
IG_654	Inter_jag:yidC	1031490	1031504	0	1	1	1	1	81.1333	68	80	97
TPANIC_0949	yidC	1031505	1033373	-	0.596041	0	0	1	91.4992	57	75	120
TPANIC_0949a	yidD	1033373	1033642	-	0.248148	0	0	0	69.4444	66	70	75
IG_655	Inter_yidD:rnpA	1033643	1033660	0	1	1	1	1	66.1111	63.25	65	68.75
TPANIC_0950a	rnpA	1033661	1034062	-	0.738806	0	1	1	266.149	119	128	430
TPANIC_0951	rpmH	1034068	1034223	-	1.91667	2	2	2	839.551	830	843	848
IG_656	Inter_rpmH:TPANIC_0952	1034224	1034342	0	0.0840336	0	0	0	115.168	41	65	72.5
TPANIC_0952	TPANIC_0952	1034343	1035350	-	0.365079	0	0	0	102.265	67	112	139
IG_657	Inter_TPANIC_0952:TPANIC_0953	1035351	1035461	0	2.8018	3	3	3	212.054	112.5	212	291.5
TPANIC_0953	TPANIC_0953	1035462	1036646	-	1.45316	0	1	2	590.791	331	544	879
IG_658	Inter_TPANIC_0953:TPANIC_0954	1036647	1036738	0	0	0	0	0	431.217	272.25	467	565
TPANIC_0954	TPANIC_0954	1036739	1038175	-	1.14057	0	1	2	195.264	123	156	255
IG_659	Inter_TPANIC_0954:TPANIC_0955	1038176	1038246	0	0.323944	0	0	0	25.5775	0	0	27
TPANIC_0955	TPANIC_0955	1038247	1038498	-	893.925	0	1317	1561	2.30952	0	0	2
TPANIC_RS05630	TPANIC_RS05630	1038394	1038618	+	1532.39	1493	1562	1665	14.3467	3	16	20
TPANIC_0956	TPANIC_0956	1038615	1039586	+	194.458	89	149	242	18.3837	1	4	38
IG_660	Inter_TPANIC_0956:dctP	1039587	1039676	0	59.7222	58	59	61	1	1	1	1
TPANIC_0957	dctP	1039677	1040705	+	104.265	45	55	165	2.63071	1	2	4
IG_661	Inter_dctP:TPANIC_0958	1040706	1040736	0	56.0968	49.5	55	63	10.5806	9	9	14
TPANIC_0958	TPANIC_0958	1040737	1042635	+	46.5619	29	38	56	58.6108	7	26	54
IG_662	Inter_TPANIC_0958:TPANIC_0959	1042636	1042703	0	11.7206	9	10	12	433.574	432	434.5	435
TPANIC_0959	TPANIC_0959	1042704	1043093	-	1.45897	0	1	1	584.123	455	611.5	669
IG_663	Inter_TPANIC_0959:flgG	1043094	1043104	0	0	0	0	0	825.273	810	813	842
TPANIC_0960	flgG	1043105	1043899	-	0.812579	1	1	1	852.961	477	894	1147.5
IG_664	Inter_flgG:flgF	1043900	1043974	0	1.92	2	2	2	361.893	254	281	420
TPANIC_0961	flgF	1043975	1044790	-	0.356618	0	0	0	292.123	271	295	315
IG_665	Inter_flgF:TPANIC_0962	1044791	1044875	0	0	0	0	0	52.3765	40	54	58
TPANIC_0962	TPANIC_0962	1044876	1046108	-	0.536091	0	0	1	206.642	135	178	265
IG_666	Inter_TPANIC_0962:TPANIC_0963	1046109	1046218	0	0.390909	0	0	1	350.091	282.5	305.5	452
TPANIC_0963	TPANIC_0963	1046219	1047448	-	0.425203	0	0	1	243.251	192.5	244	301.75
TPANIC_0964	TPANIC_0964	1047438	1048145	-	0.371469	0	0	0	243.178	103.25	230.5	322
TPANIC_0965	TPANIC_0965	1048145	1049107	-	0.15161	0	0	0	301.516	215	300	409
IG_667	Inter_TPANIC_0965:TPANIC_0966	1049108	1049131	0	0	0	0	0	66.7083	63	65.5	70
TPANIC_0966	TPANIC_0966	1049132	1050718	-	1.62445	1	2	2	260.389	88	200	370
IG_668	Inter_TPANIC_0966:TPANIC_0967	1050719	1050812	0	2.54255	1	3	4	647.223	543.25	691.5	770
TPANIC_0967	TPANIC_0967	1050813	1052366	-	18.3263	1	6	18	726.339	402	635	884
TPANIC_0968	TPANIC_0968	1052363	1053841	-	2.80054	1	1	4	667.513	536.5	622	768
IG_669	Inter_TPANIC_0968:TPANIC_0969	1053842	1053981	0	1.37143	1	1	2	686.664	596	672	720.25
TPANIC_0969	TPANIC_0969	1053982	1055601	-	1.13457	0	1	2	632.184	279	499	909.5
IG_670	Inter_TPANIC_0969:TPANIC_0971	1055602	1055735	0	0.19403	0	0	0	893.739	802.25	842.5	1067
TPANIC_0971	TPANIC_0971	1055736	1056350	-	2.38049	2	3	3	2027.61	1537	2068	2611.5
IG_671	Inter_TPANIC_0971:TPANIC_0972	1056351	1056505	0	0	0	0	0	890.619	810	936	987
TPANIC_0972	TPANIC_0972	1056506	1057804	-	1.51347	1	2	2	1405.1	949.5	1249	1923
IG_672	Inter_TPANIC_0972:TPANIC_0973	1057805	1057939	0	0	0	0	0	27.4741	7	11	43
TPANIC_0973	TPANIC_0973	1057940	1059601	+	47.4801	31	47	67	259.091	31	99	209
IG_673	Inter_TPANIC_0973:TPANIC_0974	1059602	1059652	0	6.45098	6	6	6	2672.31	2496.5	2709	2826.5
TPANIC_0974	TPANIC_0974	1059653	1059934	-	1.65248	0	0	3	2781.56	2315.5	2842.5	3176.25
IG_674	Inter_TPANIC_0974:TPANIC_0975	1059935	1059985	0	0	0	0	0	400.451	97	99	619
TPANIC_0975	TPANIC_0975	1059986	1060810	-	1.00242	0	0	3	221.286	154	182	312
IG_675	Inter_TPANIC_0975:TPANIC_0976	1060811	1060856	0	0	0	0	0	36.8261	35	35	37
TPANIC_0976	TPANIC_0976	1060857	1062236	+	43.4913	18	29	56	15.1833	7	15	23
TPANIC_0977	TPANIC_0977	1062223	1063083	+	65.1661	37	54	111	4.25087	0	4	8
IG_676	Inter_TPANIC_0977:lspA	1063084	1063112	0	108.276	32	35	199	1.93103	1	1	4
TPANIC_0978	lspA	1063113	1063673	+	533.906	325	395	838	2.43672	0	0	5
IG_677	Inter_lspA:TPANIC_0979	1063674	1063842	0	125.675	96	110	166	0.698225	0	1	1
TPANIC_0979	TPANIC_0979	1063843	1064616	+	40.4897	30	42	49	1.02584	1	1	1
TPANIC_0980	dusB	1064624	1065646	+	131.231	81	139	191	0.619746	0	0	1
IG_678	Inter_dusB:TPANIC_0981	1065647	1065825	0	56.4469	34	57	78	1.11732	1	1	1
TPANIC_0981	TPANIC_0981	1065826	1066869	+	62.2193	11	38	80	2.37739	1	2	2
IG_679	Inter_TPANIC_0981:TPANIC_0982	1066870	1066884	0	20.4667	19	20	21	0	0	0	0
TPANIC_0982	TPANIC_0982	1066885	1067511	+	132.625	59	146	195	3.33014	1	3	6
IG_680	Inter_TPANIC_0982:TPANIC_RS05635	1067512	1067938	0	34.9063	17.5	29	53	29.9578	17	29	38
TPANIC_RS05635	TPANIC_RS05635	1067939	1068217	+	46.5376	46	55	57	127	57	140	159
IG_681	Inter_TPANIC_RS05635:htpG	1068218	1068240	0	41.8696	39.5	42	45	267.435	266	267	269.5
TPANIC_0984	htpG	1068241	1070160	-	2.15052	0	1	3	590.972	197	470	715
IG_682	Inter_htpG:aspS	1070161	1070303	0	0	0	0	0	16.8252	0	0	28.5
TPANIC_0985	aspS	1070304	1072112	+	248.921	133	210	355	1.07518	0	1	2
IG_683	Inter_aspS:TPANIC_0986	1072113	1072167	0	67.3455	35	69	101.5	1	1	1	1
TPANIC_0986	TPANIC_0986	1072168	1073052	+	40.1051	34	39	44	7.15593	3	6	8
IG_684	Inter_TPANIC_0986:TPANIC_RS04860	1073053	1073097	0	33.9333	34	34	35	28.2667	28	28	28
TPANIC_RS04860	TPANIC_RS04860	1073098	1073481	-	12.4297	7	9	15	70.5651	39	81	97
IG_685	Inter_TPANIC_RS04860:TPANIC_0988	1073482	1073571	0	3.78889	3	4	5	47.3222	43	45	50.75
TPANIC_0988	TPANIC_0988	1073572	1074171	+	45.745	26.75	52	64	66.19	31	51	113
IG_686	Inter_TPANIC_0988:TPANIC_0989	1074172	1074206	0	76.3714	76	77	77	9.2	9	9	10
TPANIC_0989	TPANIC_0989	1074207	1074911	-	36.8582	16	36	49	122.02	15	46	264
IG_687	Inter_TPANIC_0989:TPANIC_0990	1074912	1075125	0	0.962617	0	1	1	64.3037	10	11	72.25
TPANIC_0990	TPANIC_0990	1075126	1078227	+	26.2721	13	24	37	14.2553	2	6	19
IG_688	Inter_TPANIC_0990:TPANIC_0991	1078228	1078290	0	54.6032	6	7	37	0.31746	0	0	1
TPANIC_0991	TPANIC_0991	1078291	1078449	+	2566.31	2021.5	2949	3188	2.36478	1	3	3
IG_689	Inter_TPANIC_0991:TPANIC_0992	1078450	1078481	0	3514.41	3467.75	3487	3557	5.90625	5	6	7
TPANIC_0992	TPANIC_0992	1078482	1078769	+	2150.29	1231	2343.5	2818.75	51.0521	32	62.5	71
IG_690	Inter_TPANIC_0992:TPANIC_0993	1078770	1078837	0	54	38	45	73.25	51.5147	42	52	58
TPANIC_0993	TPANIC_0993	1078838	1079863	-	26.6101	5	28	44	564.443	401	450	794.25
IG_691	Inter_TPANIC_0993:TPANIC_t0044	1079864	1079980	0	1.25641	0	0	1	143.744	22	34	198
TPANIC_t0044	TPANIC_t0044	1079981	1080066	-	80.6628	70	85.5	96	18.2093	20	22	22
IG_692	Inter_TPANIC_t0044:TPANIC_0994	1080067	1080146	0	358.225	107	420.5	581.25	1.075	1	1	1
TPANIC_0994	TPANIC_0994	1080147	1081028	+	240.065	66	125	403	6.24943	1	4	11
IG_693	Inter_TPANIC_0994:TPANIC_0995	1081029	1081109	0	4.33333	3	4	4	1	1	1	1
TPANIC_0995	TPANIC_0995	1081110	1082444	+	42.0884	25	30	39	35.9026	0	1	25.5
IG_694	Inter_TPANIC_0995:TPANIC_0996	1082445	1082473	0	10	9	10	11	164	162	163	164
TPANIC_0996	TPANIC_0996	1082474	1084090	-	0.938157	0	0	1	428.724	348	435	511
IG_695	Inter_TPANIC_0996:TPANIC_t0045	1084091	1084113	0	0	0	0	0	325.304	289.5	317	363.5
TPANIC_t0045	TPANIC_t0045	1084114	1084187	-	0	0	0	0	251.432	239.25	249.5	262.75
IG_696	Inter_TPANIC_t0045:sppA	1084188	1084246	0	0	0	0	0	375.373	329	353	402
TPANIC_0997	sppA	1084247	1086043	-	0.365053	0	0	1	375.332	230	383	524
IG_697	Inter_sppA:TPANIC_0998	1086044	1086076	0	0	0	0	0	296.333	284	290	303
TPANIC_0998	TPANIC_0998	1086077	1087465	-	6.12599	0	0	0	163.805	103	153	239
IG_698	Inter_TPANIC_0998:TPANIC_0999	1087466	1087650	0	178.908	178	183	183	57.0595	36	49	85
TPANIC_0999	TPANIC_0999	1087651	1090050	+	30.3733	11	17	39	24.825	0	16	47
IG_699	Inter_TPANIC_0999:TPANIC_1000	1090051	1090338	0	133.441	118	128	159	0	0	0	0
TPANIC_1000	TPANIC_1000	1090339	1090899	+	106.998	36	80	143	1.58111	0	0	1
IG_700	Inter_TPANIC_1000:TPANIC_1001	1090900	1091038	0	326.849	306.5	331	347	26.0504	22	27	28.5
TPANIC_1001	TPANIC_1001	1091039	1092220	-	17.5415	0	1	3	280.07	109	212	457
IG_701	Inter_TPANIC_1001:TPANIC_1002	1092221	1092233	0	0	0	0	0	105.308	105	105	106
TPANIC_1002	TPANIC_1002	1092234	1092989	-	0	0	0	0	400.644	158	471	589
IG_702	Inter_TPANIC_1002:TPANIC_1003	1092990	1093096	0	0	0	0	0	54.2056	51	53	57
TPANIC_1003	TPANIC_1003	1093097	1094134	+	21.5356	7	18	30	54.3545	16	33	89
IG_703	Inter_TPANIC_1003:recR	1094135	1094156	0	28.6364	28	29	29	52.5	52	52.5	53
TPANIC_1004	recR	1094157	1094762	-	4.36469	1	2	6	142.7	128.25	155	166
IG_704	Inter_recR:dnaX	1094763	1094835	0	0.794521	1	1	1	168.137	163	168	177
TPANIC_1005	dnaX	1094836	1096554	-	0.346131	0	0	1	108.343	53	103	155
IG_705	Inter_dnaX:gyrB	1096555	1096612	0	1	1	1	1	414.586	421	427.5	429
TPANIC_1006	gyrB	1096613	1098526	-	0.367816	0	0	1	350.165	232.25	361.5	449
IG_706	Inter_gyrB:thyX	1098527	1098634	0	0	0	0	0	102.389	100.75	103	106
TPANIC_1007	thyX	1098635	1099552	-	0.305011	0	0	1	221.798	66	116	436
IG_707	Inter_thyX:TPANIC_1008	1099553	1099594	0	0	0	0	0	126.952	121	130.5	132
TPANIC_1008	TPANIC_1008	1099595	1102132	-	2.05004	0	1	3	190.757	92	145	248
IG_708	Inter_TPANIC_1008:TPANIC_1009	1102133	1102258	0	0.0714286	0	0	0	130.556	120.25	133	138.75
TPANIC_1009	TPANIC_1009	1102259	1103329	-	0.237162	0	0	0	73.9981	56.5	78	92
IG_709	Inter_TPANIC_1009:ndk	1103330	1103425	0	0	0	0	0	37.2083	26	37	48
TPANIC_1010	ndk	1103426	1103875	-	0.775556	0	1	1	350.116	122	387	575
IG_710	Inter_ndk:pth	1103876	1104000	0	2.464	2	2	3	78.792	65	79	85
TPANIC_1011	pth	1104001	1104609	-	0.37931	0	0	0	100.512	51	69	165
IG_711	Inter_pth:TPANIC_1012	1104610	1104643	0	0	0	0	0	40.4412	37	38.5	45.5
TPANIC_1012	TPANIC_1012	1104644	1105525	-	0.326531	0	0	1	55.1463	36	61	71
IG_712	Inter_TPANIC_1012:TPANIC_1013	1105526	1105783	0	66.1124	0	1	2	9.92636	3	12	15
TPANIC_1013	TPANIC_1013	1105784	1106050	+	1438.97	1308.5	1403	1609	45.4195	10	49	77
IG_713	Inter_TPANIC_1013:TPANIC_1014	1106051	1106060	0	1106.3	1082	1107.5	1130.5	99.9	100	100	100
TPANIC_1014	TPANIC_1014	1106061	1107995	-	50.2744	0	3	10	91.1256	37	88	117
TPANIC_1015	nusB	1107961	1108386	-	4.11972	4	4	5	262.04	78.75	217.5	409.75
TPANIC_1016	TPANIC_1016	1108383	1109468	-	0.674954	0	1	1	379.24	157.25	400	562
IG_714	Inter_TPANIC_1016:TPANIC_1017	1109469	1109540	0	1	1	1	1	363.111	308	331.5	406
TPANIC_1017	TPANIC_1017	1109541	1111358	-	0.789879	0	1	1	354.726	220	385	494
IG_715	Inter_TPANIC_1017:rny	1111359	1111529	0	0	0	0	0	1.94737	0	3	3
TPANIC_1018	rny	1111530	1113044	+	453.269	129	436	564	2.10429	0	0	2
IG_716	Inter_rny:TPANIC_1019	1113045	1113164	0	319.892	303	324	328	42.8667	42	42	44
TPANIC_1019	TPANIC_1019	1113165	1113509	+	128.588	108	116	140	7.71014	0	1	3
TPANIC_1020	gatA	1113510	1115030	+	126.864	50	98	133	6.96713	2	6	12
TPANIC_1021	gatB	1115023	1116552	+	120.259	86	120	140	4.3902	0	0	1
IG_717	Inter_gatB:radA	1116553	1116647	0	108.4	75	126	137	30.0632	29	29	30
TPANIC_1022	radA	1116648	1118015	-	2.62281	0	1	1	109.547	36	62	116.25
IG_718	Inter_radA:recX	1118016	1118061	0	1.56522	1	2	2	403.13	396.25	402	414
TPANIC_1023	recX	1118062	1118556	-	1.73131	1	1	2	1083.31	549.5	1152	1629.5
IG_719	Inter_recX:rpsI	1118557	1118683	0	1.5748	1	2	2	883.591	796	880	973
TPANIC_1024	rpsI	1118684	1119073	-	3.01282	2	3	4	1636.93	1226.25	1528.5	2133.5
IG_720	Inter_rpsI:rplM	1119074	1119088	0	2	2	2	2	761.533	685	783	836.5
TPANIC_1025	rplM	1119089	1119517	-	2.25641	0	3	3	1528.05	510	1141	2681
TPANIC_RS05520	TPANIC_RS05520	1119514	1119801	-	3.62847	1	6	6	2543.43	1979.75	3227	3608.25
IG_721	Inter_TPANIC_RS05520:TPANIC_1026	1119802	1119949	0	0.385135	0	0	1	5.25	4	4	5
TPANIC_1026	TPANIC_1026	1119950	1121719	+	9.01921	3	8	12	38.2096	1	8	28
IG_722	Inter_TPANIC_1026:udp	1121720	1121840	0	19.5372	8	10	38	2.2562	1	1	5
TPANIC_1027	udp	1121841	1122617	+	39.8314	27	43	52	10.3758	2	4	15
IG_723	Inter_udp:TPANIC_1028	1122618	1122632	0	12	12	12	12	46.8667	44	48	50
TPANIC_1028	TPANIC_1028	1122633	1124645	-	1.78092	0	0	1	46.3547	19	34	53
IG_724	Inter_TPANIC_1028:TPANIC_1029	1124646	1124727	0	10.4512	10	11	11	80.1463	79.25	80	82
TPANIC_1029	TPANIC_1029	1124728	1125414	-	1.96943	1	1	2	159.093	71.5	112	247.5
IG_725	Inter_TPANIC_1029:TPANIC_1031	1125415	1125674	0	4.71923	4	4	5	118.208	1	1	279
TPANIC_1031	TPANIC_1031	1125675	1127504	+	72.3066	35	50	98	15.0689	0	2	13
IG_726	Inter_TPANIC_1031:TPANIC_1032	1127505	1127571	0	30.1791	30	30	30	380.701	353	395	398
TPANIC_1032	TPANIC_1032	1127572	1128006	-	12.9678	6	8	19	903.885	808	913	1019
IG_727	Inter_TPANIC_1032:TPANIC_1033	1128007	1128017	0	2	2	2	2	892.364	878	900	904.5
TPANIC_1033	TPANIC_1033	1128018	1128953	-	0.827991	0	1	1	468.521	147.75	328.5	864.25
IG_728	Inter_TPANIC_1033:TPANIC_1034	1128954	1129026	0	0.164384	0	0	0	27.1781	21	28	33
TPANIC_1034	TPANIC_1034	1129027	1130052	+	51.2329	28	48	73	36.039	19	32	45
TPANIC_1035	TPANIC_1035	1130049	1132919	-	1.01463	0	0	1	124.945	65	131	167
IG_729	Inter_TPANIC_1035:TPANIC_1036	1132920	1133071	0	2.67763	0	2	4	8.30921	5	6	6
TPANIC_1036	TPANIC_1036	1133072	1135450	+	21.0631	10	13	20	10.6061	3	10	15
IG_730	Inter_TPANIC_1036:TPANIC_1037	1135451	1135539	0	7.1236	4	6	10	128.674	93	147	153
TPANIC_1037	TPANIC_1037	1135540	1136256	-	0.410042	0	0	0	626.941	316	681	775
IG_731	Inter_TPANIC_1037:TPANIC_1038	1136257	1136414	0	0.848101	0	1	1	992.456	868.5	962	1125
TPANIC_1038	TPANIC_1038	1136415	1136948	-	6.87828	6	8	10	1654.21	951	1938	2198.75
IG_732	Inter_TPANIC_1038:TPANIC_1039	1136949	1137174	0	0.0530973	0	0	0	15.0442	1	1	4
TPANIC_1039	TPANIC_1039	1137175	1137747	+	96.0925	50	109	121	34.3351	3	12	60
IG_733	Inter_TPANIC_1039:TPANIC_1040	1137748	1137769	0	68.4091	68	68	69	112.682	111	112.5	114
TPANIC_1040	TPANIC_1040	1137770	1138825	-	5.59943	1	2	3	80.5748	32	93	112
TPANIC_1041	TPANIC_1041	1138825	1139424	-	0.116667	0	0	0	312.352	202	334	413.25
IG_734	Inter_TPANIC_1041:dnaA	1139425	1139620	0	0	0	0	0	17.3782	6	8	24

## Sheet: S7 Table
S7 Table. Regions with antisense transcript originating within annotated gene
Locus	Name	Start	End	Strand	CDS
TPANIC_0143*	TPANIC_0143	164255	165997	-	iron ABC transporter permease CDS
TPANIC_0144*	TPANIC_0144	165994	167001	-	thiamine ABC transporter substrate binding subunit CDS
TPANIC_0265*	brnQ	278117	279484	-	brnQ CDS
TPANIC_0303*	mutL	317182	319128	-	mutL CDS
TPANIC_0361*	TPANIC_0361	384141	384944	-	lysophospholipid acyltransferase family protein CDS
TPANIC_0405*	TPANIC_0405	430603	431037	-	pentapeptide repeat-containing protein CDS
TPANIC_0521*	TPANIC_0521	563380	564651	-	hypothetical protein CDS
TPANIC_0623*	TPANIC_0623	679102	680472	+	transglycosylase SLT domain-containing protein CDS
TPANIC_0653*	TPANIC_0653	718624	719403	+	ABC transporter permease CDS
TPANIC_0654*	TPANIC_0654	719396	720214	+	ABC transporter permease CDS
TPANIC_0695*	TPANIC_0695	764116	765909	+	acetyl-CoA carboxylase biotin carboxylase subunit family protein CDS
TPANIC_0760*	TPANIC_0760	823884	825842	+	penicillin-binding protein CDS
TPANIC_0761*	TPANIC_0761	825823	826701	+	motility associated factor glycosyltransferase family protein CDS
TPANIC_0762*	TPANIC_0762	826722	827912	+	DUF115 domain-containing protein CDS
TPANIC_0775*	nth	844551	845186	+	nth CDS
TPANIC_0863*	TPANIC_0863	942010	943293	+	cysteine desulfurase family protein CDS
TPANIC_0988*	TPANIC_0988	1073572	1074171	+	MarC family protein CDS
TPANIC_1026*	TPANIC_1026	1119950	1121719	+	M3 family oligoendopeptidase CDS
TPANIC_0927*	TPANIC_0927	1009520	1010110	+	hypothetical protein CDS
TPANIC_1003*	TPANIC_1003	1093097	1094134	+	hypothetical protein CDS
TPANIC_0001	dnaA	4	1398	+	dnaA CDS
TPANIC_RS05530	TPANIC_RS05530	9274	9447	-	major outer sheath N-terminal domain-containing protein CDS
TPANIC_RS05535	TPANIC_RS05535	9374	9952	-	major outer sheath N-terminal domain-containing protein CDS
TPANIC_0027	TPANIC_0027	34109	35434	+	hemolysin family protein CDS
TPANIC_0033	TPANIC_0033	41083	41652	-	DUF1361 domain-containing protein CDS
TPANIC_0034	TPANIC_0034	41795	42745	-	metal ABC transporter substrate-binding protein CDS
TPANIC_0038	TPANIC_0038	45660	46712	-	PTS sugar transporter subunit IIC CDS
TPANIC_0105	polA	115815	118808	+	polA CDS
TPANIC_0107	TPANIC_0107	120353	122164	-	phosphotransferase CDS
TPANIC_0109	rlmB	123771	124649	-	rlmB CDS
TPANIC_0147	TPANIC_0147	170486	172345	-	alpha-amylase/4-alpha-glucanotransferase domain-containing protein CDS
TPANIC_0151	TPANIC_0151	173951	174970	-	RnfABCDGE type electron transport complex subunit D CDS
TPANIC_0159	TPANIC_0159	181482	182510	-	hypothetical protein CDS
TPANIC_0160	TPANIC_0160	182626	184479	-	proline--tRNA ligase CDS
TPANIC_0162	ruvB	184591	185643	-	ruvB CDS
TPANIC_RS00885	TPANIC_RS00885	195509	196921	-	6-hydroxymethylpterin diphosphokinase MptE-like protein CDS
TPANIC_0178	TPANIC_0178	196912	197838	-	hypothetical protein CDS
TPANIC_0275	TPANIC_0275	292022	292771	-	WecB/TagA/CpsF family glycosyltransferase CDS
TPANIC_0276	TPANIC_0276	292750	293589	-	16S rRNA (uracil(1498)-N(3))-methyltransferase CDS
TPANIC_0286	TPANIC_0286	301421	302398	+	hypothetical protein CDS
TPANIC_0328	mutS	348684	351386	+	mutS CDS
TPANIC_0329	TPANIC_0329	351504	353045	+	glycine hydroxymethyltransferase CDS
TPANIC_0344	mfd	367674	371096	-	mfd CDS
TPANIC_0359	TPANIC_0359	383122	383757	-	DUF4912 domain-containing protein CDS
TPANIC_0380	TPANIC_0380	406478	408298	-	DEAD/DEAH box helicase CDS
TPANIC_0489	TPANIC_0489	525546	526469	+	MBL fold metallo-hydrolase CDS
TPANIC_0499	mreD	535431	535937	+	mreD CDS
TPANIC_0523	murG	565138	566292	-	murG CDS
TPANIC_0562	TPANIC_0562	611161	612297	+	N-acetylneuraminate synthase family protein CDS
TPANIC_0563	TPANIC_0563	612294	612701	+	J domain-containing protein CDS
TPANIC_0575	TPANIC_0575	625331	627388	+	putative PEP-binding protein CDS
TPANIC_0576	prfB	627436	628558	+	prfB CDS
TPANIC_0577	TPANIC_0577	628555	630294	+	hypothetical protein CDS
TPANIC_0630	TPANIC_0630	689613	690524	+	protein-glutamate O-methyltransferase CheR CDS
TPANIC_0639	TPANIC_0639	699506	701341	+	methyl-accepting chemotaxis protein CDS
TPANIC_RS03225	TPANIC_RS03225	714779	717226	-	HD family phosphohydrolase CDS
TPANIC_0652	TPANIC_0652	717368	718507	+	ABC transporter ATP-binding protein CDS
TPANIC_0678	TPANIC_0678	744287	745210	+	hypothetical protein CDS
TPANIC_0702	TPANIC_0702	768995	770227	-	M23 family metallopeptidase CDS
TPANIC_0750	TPANIC_0750	816771	817442	+	vWA domain-containing protein CDS
TPANIC_0774	TPANIC_0774	843797	844471	+	MgtC/SapB family protein CDS
TPANIC_0784	TPANIC_0784	852338	852937	+	hypothetical protein CDS
TPANIC_0803	TPANIC_0803	872841	874049	+	bifunctional oligoribonuclease/PAP phosphatase NrnA CDS
TPANIC_0810	TPANIC_0810	880319	881230	+	DNA adenine methylase CDS
TPANIC_0851	TPANIC_0851	922102	924276	+	DUF4954 family protein CDS
TPANIC_0872	fliD	951107	953275	+	fliD CDS
TPANIC_0898	TPANIC_0898	977421	981140	-	exodeoxyribonuclease V subunit beta CDS
TPANIC_0903	murD	986517	988070	+	murD CDS
TPANIC_0912	TPANIC_0912	991853	993103	+	HD-GYP domain-containing protein CDS
TPANIC_0917	mgtE	995602	996951	+	mgtE CDS
TPANIC_0924	TPANIC_0924	1004594	1006930	+	Tex family protein CDS
TPANIC_0928	TPANIC_0928	1010205	1011728	+	hypothetical protein CDS
TPANIC_0956	TPANIC_0956	1038615	1039586	+	TRAP transporter TatT component family protein CDS
TPANIC_0976	TPANIC_0976	1060857	1062236	+	hypothetical protein CDS
TPANIC_0990	TPANIC_0990	1075126	1078227	+	tetratricopeptide repeat protein CDS
TPANIC_0999	TPANIC_0999	1087651	1090050	+	DNA translocase FtsK CDS
TPANIC_1020	gatA	1113510	1115030	+	gatA CDS
TPANIC_1034	TPANIC_1034	1129027	1130052	+	sodium:calcium antiporter CDS
TPANIC_1036	TPANIC_1036	1133072	1135450	+	heavy metal translocating P-type ATPase CDS
*Antisense RNA with higher level of coverage as the sense strand

## Sheet: S8 Table
S8 Table. Regions transcribed exclusively in the opposite orientation to the original annotation
Locus	Name	Start	End	Strand	CDS
TPANIC_0226	TPANIC_0226	236280	236966	-	CbiQ family ECF transporter T component CDS
TPANIC_0258	TPANIC_0258	270537	271247	-	hypothetical protein CDS
TPANIC_0335	TPANIC_0335	358803	359345	-	CPBP family glutamic-type intramembrane protease CDS
TPANIC_0340	TPANIC_0340	363225	364697	-	folylpolyglutamate synthase/dihydrofolate synthase family protein CDS
TPANIC_0451	TPANIC_0451	480032	480214	-	hypothetical protein CDS
TPANIC_0694	TPANIC_0694	763351	764028	+	5-formyltetrahydrofolate cyclo-ligase CDS
TPANIC_0802	TPANIC_0802	872498	872827	+	hypothetical protein CDS
TPANIC_0857	TPANIC_0857	935763	936083	-	hypothetical protein CDS
TPANIC_0840	TPANIC_0840	912525	914774	+	MFS transporter CDS

## Sheet: S9 Table
S9 Table. Regions with transcripts arising from the intergenic region
Region	Start	End
Inter_TPANIC_0045:TPANIC_0046	55444	55804
Inter_TPANIC_0129:TPANIC_0131	151493	152311
Inter_rpmB:TPANIC_0363	385302	385798
Inter_TPANIC_0407:TPANIC_0408	432834	432928
Inter_TPANIC_0414:ffh	443442	443902
TPANIC_0473	503466	504110
Inter_TPANIC_0480:TPANIC_0481	511819	511849
Inter_TPANIC_0608:asnS	661004	661320
Inter_TPANIC_0762:TPANIC_0763	827913	827973
Inter_TPANIC_0998:TPANIC_0999	1087466	1087650

## Sheet: S10 Table
S10 Table. Transcripts with open reading frames corresponding to annotations found in other Treponema spp. genomes but absent in NC_021490.2
Start of the ORF	End of the ORF	Size of the ORF (bp)	Size of the ORF (aa)	Orientation	Corresponding annotation in NC_021490.2	Corresponding annotation in other TP genomes	Product	Note
151821	152240	420	140	-	IGR (TPANIC_0129:TPANIC_0131)	TPANIC_0130 (CP004010.2)	hypothetical protein	Overlaps with TPANIC_0131
385297	385713	417	139	-	IGR (TPANIC_0362:TPANIC_0363)	TPSea814_000362a (CP003679.1)	hypothetical protein	Overlaps with TPANIC_0362.
443481	443963	483	161	+	IGR (TPANIC_0414:TPANIC_0416)	TPSea814_000415 (CP003679.1)	hypothetical protein	Overlaps with TPANIC_0416
480204	480488	285	95	-	TPANIC_0451	TPANIC_0451a (CP004010.2)	NCS2 family nucleobase:cation symporter-2	Overlaps with TPANIC_0451

[truncated: 2 more sheets: S11 Table, S12 Table]
