# Supplementary material for: High quality transcriptome profiling confirms the transcriptional landscape of Treponema pallidum subsp. pallidum
Source: Sci Rep. 2025 Jul 2;15:23272. doi: 10.1038/s41598-025-06583-9 (PMC12223175; doi:10.1038/s41598-025-06583-9)
Supplement: Supplementary file 3 — Supplementary Material 3 [file 41598_2025_6583_MOESM3_ESM.txt]

LOCUS       TPA_Nichols_resequenced_TPWGS11772789     1139617 bp    DNA     circular UNA 07-OCT-2023
DEFINITION  .
ACCESSION   urn.local...1s-gue2qtz
VERSION     urn.local...1s-gue2qtz
KEYWORDS    .
SOURCE      
  ORGANISM  .
FEATURES             Location/Qualifiers
     CDS             4..1398
                     /gene="dnaA"
                     /locus_tag="TPANIC_0001"
                     /old_locus_tag="TPANIC_0001"
                     /inference="COORDINATES: similar to AA
                     sequence:RefSeq:WP_010881451.1"
                     /note="Derived by automated computational analysis using
                     gene prediction method: Protein Homology."
                     /codon_start=1
                     /transl_table=11
                     /product="chromosomal replication initiator protein DnaA"
                     /protein_id="WP_010881451.1"
                     /standard_name="dnaA CDS"
     gene            4..1398
                     /gene="dnaA"
                     /locus_tag="TPANIC_0001"
                     /old_locus_tag="TPANIC_0001"
                     /standard_name="dnaA gene"
     CDS             1641..2756
                     /gene="dnaN"
                     /locus_tag="TPANIC_0002"
                     /old_locus_tag="TPANIC_0002"
                     /EC_number="2.7.7.7"
                     /inference="COORDINATES: similar to AA
                     sequence:RefSeq:WP_013944726.1"
                     /note="Derived by automated computational analysis using
                     gene prediction method: Protein Homology."
                     /codon_start=1
                     /transl_table=11
                     /product="DNA polymerase III subunit beta"
                     /protein_id="WP_010881452.1"
                     /standard_name="dnaN CDS"
     gene            1641..2756
                     /gene="dnaN"
                     /locus_tag="TPANIC_0002"
                     /old_locus_tag="TPANIC_0002"
                     /standard_name="dnaN gene"
     CDS             2701..3834
                     /locus_tag="TPANIC_0003"
                     /old_locus_tag="TPANIC_0003"
                     /inference="COORDINATES: similar to AA
                     sequence:RefSeq:WP_014342226.1"
                     /note="Derived by automated computational analysis using
                     gene prediction method: Protein Homology."
                     /codon_start=1
                     /transl_table=11
                     /product="DNA replication/repair protein RecF"
                     /protein_id="WP_014342226.1"
                     /standard_name="DNA replication/repair protein RecF CDS"
     gene            2701..3834
                     /locus_tag="TPANIC_0003"
                     /old_locus_tag="TPANIC_0003"
                     /standard_name="gene"
     CDS             3827..4264
                     /locus_tag="TPANIC_0004"
                     /old_locus_tag="TPANIC_0004"
                     /inference="COORDINATES: similar to AA
                     sequence:RefSeq:WP_010881454.1"
                     /note="Derived by automated computational analysis using
                     gene prediction method: Protein Homology."
                     /codon_start=1
                     /transl_table=11
                     /product="DUF721 domain-containing protein"
                     /protein_id="WP_010881454.1"
                     /standard_name="DUF721 domain-containing protein CDS"
     gene            3827..4264
                     /locus_tag="TPANIC_0004"
                     /old_locus_tag="TPANIC_0004"
                     /standard_name="gene"
     CDS             4391..6832
                     /gene="gyrA"
                     /locus_tag="TPANIC_0005"
                     /old_locus_tag="TPANIC_0005"
                     /EC_number="5.6.2.2"
                     /inference="COORDINATES: similar to AA
                     sequence:RefSeq:WP_014342227.1"
                     /note="Derived by automated computational analysis using
                     gene prediction method: Protein Homology."
                     /codon_start=1
                     /transl_table=11
                     /product="DNA topoisomerase (ATP-hydrolyzing) subunit A"
                     /protein_id="WP_010881455.1"
                     /standard_name="gyrA CDS"
     gene            4391..6832
                     /gene="gyrA"
                     /locus_tag="TPANIC_0005"
                     /old_locus_tag="TPANIC_0005"
                     /standard_name="gyrA gene"
     CDS             7212..8261
                     /locus_tag="TPANIC_0007"
                     /old_locus_tag="TPANIC_0007"
                     /inference="COORDINATES: protein motif:HMM:NF024095.2"
                     /note="incomplete; partial in the middle of a contig;
                     missing N-terminus; Derived by automated computational
                     analysis using gene prediction method: Protein Homology."
                     /pseudo
                     /codon_start=1
                     /transl_table=11
                     /product="DUF3798 domain-containing protein"
                     /standard_name="DUF3798 domain-containing protein CDS"
     gene            7212..8261
                     /locus_tag="TPANIC_0007"
                     /old_locus_tag="TPANIC_0007"
                     /pseudo
                     /standard_name="gene"
     CDS             complement(8341..9261)
                     /locus_tag="TPANIC_RS05525"
                     /inference="COORDINATES: protein motif:HMM:NF014743.2"
                     /note="Derived by automated computational analysis using
                     gene prediction method: Protein Homology."
                     /codon_start=1
                     /transl_table=11
                     /product="major outer sheath C-terminal domain-containing
                     protein"
                     /protein_id="WP_237250230.1"
                     /standard_name="major outer sheath C-terminal
                     domain-containing protein CDS"
     gene            complement(8341..9261)
                     /locus_tag="TPANIC_RS05525"
                     /standard_name="gene"
     CDS             complement(9274..9447)
                     /locus_tag="TPANIC_RS05530"
                     /inference="COORDINATES: protein motif:HMM:NF014733.2"
                     /note="incomplete; partial in the middle of a contig;
                     missing C-terminus; Derived by automated computational
                     analysis using gene prediction method: Protein Homology."
                     /pseudo
                     /codon_start=1
                     /transl_table=11
                     /product="major outer sheath N-terminal domain-containing
                     protein"
                     /standard_name="major outer sheath N-terminal
                     domain-containing protein CDS"
     gene            complement(9274..9447)
                     /locus_tag="TPANIC_RS05530"
                     /pseudo
                     /standard_name="gene"
     CDS             complement(9374..9952)
                     /locus_tag="TPANIC_RS05535"
                     /inference="COORDINATES: protein motif:HMM:NF014733.2"
                     /note="Derived by automated computational analysis using
                     gene prediction method: Protein Homology."
                     /codon_start=1
                     /transl_table=11
                     /product="major outer sheath N-terminal domain-containing
                     protein"
                     /protein_id="WP_237250208.1"
                     /standard_name="major outer sheath N-terminal
                     domain-containing protein CDS"
     gene            complement(9374..9952)
                     /locus_tag="TPANIC_RS05535"
                     /standard_name="gene"
     CDS             10397..12379
                     /locus_tag="TPANIC_0011"
                     /old_locus_tag="TPANIC_0011"
                     /inference="COORDINATES: similar to AA
                     sequence:RefSeq:WP_013944733.1"
                     /note="Derived by automated computational analysis using
                     gene prediction method: Protein Homology."
                     /codon_start=1
                     /transl_table=11
                     /product="major outer sheath C-terminal domain-containing
                     protein"
                     /protein_id="WP_010881460.1"
                     /standard_name="major outer sheath C-terminal
                     domain-containing protein CDS"
     gene            10397..12379
                     /locus_tag="TPANIC_0011"
                     /old_locus_tag="TPANIC_0011"
                     /standard_name="gene"
     CDS             12545..13777
                     /locus_tag="TPANIC_0013"
                     /old_locus_tag="TPANIC_0013"
                     /inference="COORDINATES: similar to AA
                     sequence:RefSeq:WP_014342231.1"
                     /note="Derived by automated computational analysis using
                     gene prediction method: Protein Homology."
                     /codon_start=1
                     /transl_table=11
                     /product="DUF3798 domain-containing protein"
                     /protein_id="WP_014342231.1"
                     /standard_name="DUF3798 domain-containing protein CDS"
     gene            12545..13777
                     /locus_tag="TPANIC_0013"
                     /old_locus_tag="TPANIC_0013"
                     /standard_name="gene"
     CDS             13968..15782
                     /gene="pheT"
                     /locus_tag="TPANIC_0015"
                     /old_locus_tag="TPANIC_0015"
                     /EC_number="6.1.1.20"
                     /inference="COORDINATES: similar to AA
                     sequence:RefSeq:WP_010881464.1"
                     /note="Derived by automated computational analysis using
                     gene prediction method: Protein Homology."
                     /codon_start=1
                     /transl_table=11
                     /product="phenylalanine--tRNA ligase subunit beta"
                     /protein_id="WP_010881464.1"
                     /standard_name="pheT CDS"
     gene            13968..15782
                     /gene="pheT"
                     /locus_tag="TPANIC_0015"
                     /old_locus_tag="TPANIC_0015"
                     /standard_name="pheT gene"
     CDS             15760..18318
                     /locus_tag="TPANIC_0016"
                     /old_locus_tag="TPANIC_0016"
                     /inference="COORDINATES: similar to AA
                     sequence:RefSeq:WP_014342232.1"
                     /note="Derived by automated computational analysis using
                     gene prediction method: Protein Homology."
                     /codon_start=1
                     /transl_table=11
                     /product="Lon protease family protein"
                     /protein_id="WP_014505385.1"
                     /standard_name="Lon protease family protein CDS"
     gene            15760..18318
                     /locus_tag="TPANIC_0016"
                     /old_locus_tag="TPANIC_0016"
                     /standard_name="gene"
     CDS             18406..19353
                     /locus_tag="TPANIC_0017"
                     /old_locus_tag="TPANIC_0017"
                     /inference="COORDINATES: similar to AA
                     sequence:RefSeq:WP_010881466.1"
                     /note="Derived by automated computational analysis using
                     gene prediction method: Protein Homology."
                     /codon_start=1
                     /transl_table=11
                     /product="hypothetical protein"
                     /protein_id="WP_010881466.1"
                     /standard_name="hypothetical protein CDS"
     gene            18406..19353
                     /locus_tag="TPANIC_0017"
                     /old_locus_tag="TPANIC_0017"
                     /standard_name="gene"
     CDS             19370..22051
                     /gene="greA"
                     /locus_tag="TPANIC_0018"
                     /old_locus_tag="TPANIC_0018"
                     /inference="COORDINATES: similar to AA
                     sequence:RefSeq:WP_015026135.1"
                     /note="Derived by automated computational analysis using
                     gene prediction method: Protein Homology."
                     /codon_start=1
                     /transl_table=11
                     /product="transcription elongation factor GreA"
                     /protein_id="WP_014342760.1"
                     /standard_name="greA CDS"
     gene            19370..22051
                     /gene="greA"
                     /locus_tag="TPANIC_0018"
                     /old_locus_tag="TPANIC_0018"
                     /standard_name="greA gene"
     CDS             22087..24174
                     /locus_tag="TPANIC_0020"
                     /old_locus_tag="TPANIC_0020"
                     /inference="COORDINATES: similar to AA
                     sequence:RefSeq:WP_013944738.1"
                     /note="Derived by automated computational analysis using
                     gene prediction method: Protein Homology."
                     /codon_start=1
                     /transl_table=11
                     /product="vWA domain-containing protein"
                     /protein_id="WP_235214060.1"
                     /standard_name="vWA domain-containing protein CDS"
     gene            22087..24174
                     /locus_tag="TPANIC_0020"
                     /old_locus_tag="TPANIC_0020"
                     /standard_name="gene"
     ncRNA           complement(24247..24341)
                     /ncRNA_class="SRP_RNA"
                     /gene="ffs"
                     /locus_tag="TPANIC_RS05165"
                     /product="signal recognition particle sRNA small type"
                     /inference="COORDINATES: nucleotide
                     motif:Rfam:14.4:RF00169"
                     /inference="COORDINATES: profile:INFERNAL:1.1.4"
                     /note="Derived by automated computational analysis using
                     gene prediction method: cmsearch."
                     /db_xref="RFAM:RF00169"
                     /standard_name="ffs ncRNA"
     gene            complement(24247..24341)
                     /gene="ffs"
                     /locus_tag="TPANIC_RS05165"
                     /standard_name="ffs gene"
     tRNA            complement(24343..24430)
                     /locus_tag="TPANIC_t0001"
                     /old_locus_tag="TPANIC_t0001"
                     /product="tRNA-Ser"
                     /inference="COORDINATES: profile:tRNAscan-SE:2.0.12"
                     /note="Derived by automated computational analysis using
                     gene prediction method: tRNAscan-SE."
                     /anticodon="(pos:complement(24395..24397),aa:Ser,seq:gga)"
                     /standard_name="tRNA-Ser"
     gene            complement(24343..24430)
                     /locus_tag="TPANIC_t0001"
                     /old_locus_tag="TPANIC_t0001"
                     /standard_name="gene"
     tRNA            complement(24487..24575)
                     /locus_tag="TPANIC_t0002"
                     /old_locus_tag="TPANIC_t0002"
                     /product="tRNA-Ser"
                     /inference="COORDINATES: profile:tRNAscan-SE:2.0.12"
                     /note="Derived by automated computational analysis using
                     gene prediction method: tRNAscan-SE."
                     /anticodon="(pos:complement(24540..24542),aa:Ser,seq:cga)"
                     /standard_name="tRNA-Ser"
     gene            complement(24487..24575)
                     /locus_tag="TPANIC_t0002"
                     /old_locus_tag="TPANIC_t0002"
                     /standard_name="gene"
     tRNA            complement(24633..24706)
                     /locus_tag="TPANIC_t0003"
                     /old_locus_tag="TPANIC_t0003"
                     /product="tRNA-Arg"
                     /inference="COORDINATES: profile:tRNAscan-SE:2.0.12"
                     /note="Derived by automated computational analysis using
                     gene prediction method: tRNAscan-SE."
                     /anticodon="(pos:complement(24671..24673),aa:Arg,seq:gcg)"
                     /standard_name="tRNA-Arg"
     gene            complement(24633..24706)
                     /locus_tag="TPANIC_t0003"
                     /old_locus_tag="TPANIC_t0003"
                     /standard_name="gene"
     tRNA            complement(24738..24824)
                     /locus_tag="TPANIC_t0004"
                     /old_locus_tag="TPANIC_t0004"
                     /product="tRNA-Ser"
                     /inference="COORDINATES: profile:tRNAscan-SE:2.0.12"
                     /note="Derived by automated computational analysis using
                     gene prediction method: tRNAscan-SE."
                     /anticodon="(pos:complement(24789..24791),aa:Ser,seq:gct)"
                     /standard_name="tRNA-Ser"
     gene            complement(24738..24824)
                     /locus_tag="TPANIC_t0004"
                     /old_locus_tag="TPANIC_t0004"
                     /standard_name="gene"
     tRNA            complement(24865..24949)
                     /locus_tag="TPANIC_t0005"
                     /old_locus_tag="TPANIC_t0005"
                     /product="tRNA-Ser"
                     /inference="COORDINATES: profile:tRNAscan-SE:2.0.12"
                     /note="Derived by automated computational analysis using
                     gene prediction method: tRNAscan-SE."
                     /anticodon="(pos:complement(24914..24916),aa:Ser,seq:tga)"
                     /standard_name="tRNA-Ser"
     gene            complement(24865..24949)
                     /locus_tag="TPANIC_t0005"
                     /old_locus_tag="TPANIC_t0005"
                     /standard_name="gene"
     CDS             25112..25378
                     /locus_tag="TPANIC_0021"
                     /old_locus_tag="TPANIC_0021"
                     /inference="COORDINATES: similar to AA
                     sequence:RefSeq:WP_010881470.1"
                     /note="Derived by automated computational analysis using
                     gene prediction method: Protein Homology."
                     /codon_start=1
                     /transl_table=11
                     /product="hypothetical protein"
                     /protein_id="WP_010881470.1"
                     /standard_name="hypothetical protein CDS"
     gene            25112..25378
                     /locus_tag="TPANIC_0021"
                     /old_locus_tag="TPANIC_0021"
                     /standard_name="gene"
     CDS             25333..27501
                     /locus_tag="TPANIC_0022"
                     /old_locus_tag="TPANIC_0022"
                     /inference="COORDINATES: similar to AA
                     sequence:RefSeq:WP_010881471.1"
                     /note="Derived by automated computational analysis using
                     gene prediction method: Protein Homology."
                     /codon_start=1
                     /transl_table=11
                     /product="hypothetical protein"
                     /protein_id="WP_010881471.1"
                     /standard_name="hypothetical protein CDS"
     gene            25333..27501
                     /locus_tag="TPANIC_0022"
                     /old_locus_tag="TPANIC_0022"
                     /standard_name="gene"
     CDS             27562..28893
                     /locus_tag="TPANIC_0023"
                     /old_locus_tag="TPANIC_0023"
                     /inference="COORDINATES: similar to AA
                     sequence:RefSeq:WP_014342709.1"
                     /note="Derived by automated computational analysis using
                     gene prediction method: Protein Homology."
                     /codon_start=1
                     /transl_table=11
                     /product="sodium-dependent transporter"
                     /protein_id="WP_010881472.1"
                     /standard_name="sodium-dependent transporter CDS"
     gene            27562..28893
                     /locus_tag="TPANIC_0023"
                     /old_locus_tag="TPANIC_0023"
                     /standard_name="gene"
     CDS             29073..29783
                     /locus_tag="TPANIC_0024"
                     /old_locus_tag="TPANIC_0024"
                     /inference="COORDINATES: similar to AA
                     sequence:RefSeq:WP_013944741.1"
                     /note="Derived by automated computational analysis using
                     gene prediction method: Protein Homology."
                     /codon_start=1
                     /transl_table=11
                     /product="TrkA family potassium uptake protein"
                     /protein_id="WP_010881473.1"
                     /standard_name="TrkA family potassium uptake protein CDS"
     gene            29073..29783
                     /locus_tag="TPANIC_0024"
                     /old_locus_tag="TPANIC_0024"
                     /standard_name="gene"
     CDS             complement(29862..32933)
                     /locus_tag="TPANIC_0025"
                     /old_locus_tag="TPANIC_0025"
                     /inference="COORDINATES: similar to AA
                     sequence:RefSeq:WP_013944742.1"
                     /note="Derived by automated computational analysis using
                     gene prediction method: Protein Homology."
                     /codon_start=1
                     /transl_table=11
                     /product="insulinase family protein"
                     /protein_id="WP_010881474.1"
                     /standard_name="insulinase family protein CDS"
     gene            complement(29862..32933)
                     /locus_tag="TPANIC_0025"
                     /old_locus_tag="TPANIC_0025"
                     /standard_name="gene"
     CDS             complement(32962..33984)
                     /locus_tag="TPANIC_0026"
                     /old_locus_tag="TPANIC_0026"
                     /inference="COORDINATES: similar to AA
                     sequence:RefSeq:WP_010881475.1"
                     /note="Derived by automated computational analysis using
                     gene prediction method: Protein Homology."
                     /codon_start=1
                     /transl_table=11
                     /product="flagellar motor switch protein FliG"
                     /protein_id="WP_010881475.1"
                     /standard_name="flagellar motor switch protein FliG CDS"
     gene            complement(32962..33984)
                     /locus_tag="TPANIC_0026"
                     /old_locus_tag="TPANIC_0026"
                     /standard_name="gene"
     CDS             34109..35434
                     /locus_tag="TPANIC_0027"
                     /old_locus_tag="TPANIC_0027"
                     /inference="COORDINATES: similar to AA
                     sequence:RefSeq:WP_014342235.1"
                     /note="Derived by automated computational analysis using
                     gene prediction method: Protein Homology."
                     /codon_start=1
                     /transl_table=11
                     /product="hemolysin family protein"
                     /protein_id="WP_235214061.1"
                     /standard_name="hemolysin family protein CDS"
     gene            34109..35434
                     /locus_tag="TPANIC_0027"
                     /old_locus_tag="TPANIC_0027"
                     /standard_name="gene"
     CDS             35391..36809
                     /locus_tag="TPANIC_0028"
                     /old_locus_tag="TPANIC_0028"
                     /inference="COORDINATES: similar to AA
                     sequence:RefSeq:WP_013944745.1"
                     /note="Derived by automated computational analysis using
                     gene prediction method: Protein Homology."
                     /codon_start=1
                     /transl_table=11
                     /product="hemolysin family protein"
                     /protein_id="WP_235214062.1"
                     /standard_name="hemolysin family protein CDS"
     gene            35391..36809
                     /locus_tag="TPANIC_0028"
                     /old_locus_tag="TPANIC_0028"
                     /standard_name="gene"
     CDS             36917..38194
                     /gene="murA"
                     /locus_tag="TPANIC_0029"
                     /old_locus_tag="TPANIC_0029"
                     /EC_number="2.5.1.7"
                     /inference="COORDINATES: similar to AA
                     sequence:RefSeq:WP_010881478.1"
                     /note="Derived by automated computational analysis using
                     gene prediction method: Protein Homology."
                     /codon_start=1
                     /transl_table=11
                     /product="UDP-N-acetylglucosamine
                     1-carboxyvinyltransferase"
                     /protein_id="WP_010881478.1"
                     /standard_name="murA CDS"
     gene            36917..38194
                     /gene="murA"
                     /locus_tag="TPANIC_0029"
                     /old_locus_tag="TPANIC_0029"
                     /standard_name="murA gene"
     CDS             38313..39947
                     /gene="groL"
                     /locus_tag="TPANIC_0030"
                     /old_locus_tag="TPANIC_0030"
                     /inference="COORDINATES: similar to AA
                     sequence:RefSeq:WP_002670719.1"
                     /note="60 kDa chaperone family; promotes refolding of
                     misfolded polypeptides especially under stressful
                     conditions; forms two stacked rings of heptamers to form a
                     barrel-shaped 14mer; ends can be capped by GroES;
                     misfolded proteins enter the barrel where they are
                     refolded when GroES binds; Derived by automated
                     computational analysis using gene prediction method:
                     Protein Homology."
                     /codon_start=1
                     /transl_table=11
                     /product="chaperonin GroEL"
                     /protein_id="WP_010881479.1"
                     /standard_name="groL CDS"
     gene            38313..39947
                     /gene="groL"
                     /locus_tag="TPANIC_0030"
                     /old_locus_tag="TPANIC_0030"
                     /standard_name="groL gene"
     CDS             40011..40289
                     /locus_tag="TPANIC_0031"
                     /old_locus_tag="TPANIC_0031"
                     /inference="COORDINATES: similar to AA
                     sequence:RefSeq:WP_010881480.1"
                     /note="Derived by automated computational analysis using
                     gene prediction method: Protein Homology."
                     /codon_start=1
                     /transl_table=11
                     /product="hypothetical protein"
                     /protein_id="WP_010881480.1"
                     /standard_name="hypothetical protein CDS"
     gene            40011..40289
                     /locus_tag="TPANIC_0031"
                     /old_locus_tag="TPANIC_0031"
                     /standard_name="gene"
     CDS             complement(40286..41086)
                     /locus_tag="TPANIC_0032"
                     /old_locus_tag="TPANIC_0032"
                     /EC_number="2.1.1.193"
                     /inference="COORDINATES: similar to AA
                     sequence:RefSeq:WP_010881481.1"
                     /note="Derived by automated computational analysis using
                     gene prediction method: Protein Homology."
                     /codon_start=1
                     /transl_table=11
                     /product="16S rRNA (uracil(1498)-N(3))-methyltransferase"
                     /protein_id="WP_010881481.1"
                     /standard_name="16S rRNA
                     (uracil(1498)-N(3))-methyltransferase CDS"
     gene            complement(40286..41086)
                     /locus_tag="TPANIC_0032"
                     /old_locus_tag="TPANIC_0032"
                     /standard_name="gene"
     CDS             complement(41083..41652)
                     /locus_tag="TPANIC_0033"
                     /old_locus_tag="TPANIC_0033"
                     /inference="COORDINATES: similar to AA
                     sequence:RefSeq:WP_012460511.1"
                     /note="Derived by automated computational analysis using
                     gene prediction method: Protein Homology."
                     /codon_start=1
                     /transl_table=11
                     /product="DUF1361 domain-containing protein"
                     /protein_id="WP_235214063.1"
                     /standard_name="DUF1361 domain-containing protein CDS"
     gene            complement(41083..41652)
                     /locus_tag="TPANIC_0033"
                     /old_locus_tag="TPANIC_0033"
                     /standard_name="gene"
     CDS             complement(41795..42745)
                     /locus_tag="TPANIC_0034"
                     /old_locus_tag="TPANIC_0034"
                     /inference="COORDINATES: similar to AA
                     sequence:RefSeq:WP_010881483.1"
                     /note="Derived by automated computational analysis using
                     gene prediction method: Protein Homology."
                     /codon_start=1
                     /transl_table=11
                     /product="metal ABC transporter substrate-binding protein"
                     /protein_id="WP_010881483.1"
                     /standard_name="metal ABC transporter substrate-binding
                     protein CDS"
     gene            complement(41795..42745)
                     /locus_tag="TPANIC_0034"
                     /old_locus_tag="TPANIC_0034"
                     /standard_name="gene"
     CDS             42943..43659
                     /locus_tag="TPANIC_0035"
                     /old_locus_tag="TPANIC_0035"
                     /inference="COORDINATES: similar to AA
                     sequence:RefSeq:WP_013944752.1"
                     /note="Derived by automated computational analysis using
                     gene prediction method: Protein Homology."
                     /codon_start=1
                     /transl_table=11
                     /product="metal ABC transporter ATP-binding protein"
                     /protein_id="WP_010881484.1"
                     /standard_name="metal ABC transporter ATP-binding protein
                     CDS"
     gene            42943..43659
                     /locus_tag="TPANIC_0035"
                     /old_locus_tag="TPANIC_0035"
                     /standard_name="gene"
     CDS             43659..44459
                     /locus_tag="TPANIC_0036"
                     /old_locus_tag="TPANIC_0036"
                     /inference="COORDINATES: similar to AA
                     sequence:RefSeq:WP_010881485.1"
                     /note="Derived by automated computational analysis using
                     gene prediction method: Protein Homology."
                     /codon_start=1
                     /transl_table=11
                     /product="metal ABC transporter permease"
                     /protein_id="WP_010881485.1"
                     /standard_name="metal ABC transporter permease CDS"
     gene            43659..44459
                     /locus_tag="TPANIC_0036"
                     /old_locus_tag="TPANIC_0036"
                     /standard_name="gene"
     CDS             complement(44568..45563)
                     /locus_tag="TPANIC_0037"
                     /old_locus_tag="TPANIC_0037"
                     /inference="COORDINATES: similar to AA
                     sequence:RefSeq:WP_013944754.1"
                     /note="Derived by automated computational analysis using
                     gene prediction method: Protein Homology."
                     /codon_start=1
                     /transl_table=11
                     /product="D-2-hydroxyacid dehydrogenase"
                     /protein_id="WP_010881486.1"
                     /standard_name="D-2-hydroxyacid dehydrogenase CDS"
     gene            complement(44568..45563)
                     /locus_tag="TPANIC_0037"
                     /old_locus_tag="TPANIC_0037"
                     /standard_name="gene"
     CDS             complement(45660..46712)
                     /locus_tag="TPANIC_0038"
                     /old_locus_tag="TPANIC_0038"
                     /inference="COORDINATES: similar to AA
                     sequence:RefSeq:WP_013944755.1"
                     /note="Derived by automated computational analysis using
                     gene prediction method: Protein Homology."
                     /codon_start=1
                     /transl_table=11
                     /product="PTS sugar transporter subunit IIC"
                     /protein_id="WP_010881487.1"
                     /standard_name="PTS sugar transporter subunit IIC CDS"
     gene            complement(45660..46712)
                     /locus_tag="TPANIC_0038"
                     /old_locus_tag="TPANIC_0038"
                     /standard_name="gene"
     CDS             46973..49390
                     /locus_tag="TPANIC_0040"
                     /old_locus_tag="TPANIC_0040"
                     /inference="COORDINATES: similar to AA
                     sequence:RefSeq:WP_014342242.1"
                     /note="Derived by automated computational analysis using
                     gene prediction method: Protein Homology."
                     /codon_start=1
                     /transl_table=11
                     /product="methyl-accepting chemotaxis protein"
                     /protein_id="WP_014505388.1"
                     /standard_name="methyl-accepting chemotaxis protein CDS"
     gene            46973..49390
                     /locus_tag="TPANIC_0040"
                     /old_locus_tag="TPANIC_0040"
                     /standard_name="gene"
     CDS             49511..50443
                     /locus_tag="TPANIC_0042"
                     /old_locus_tag="TPANIC_0042"
                     /inference="COORDINATES: similar to AA
                     sequence:RefSeq:WP_013944758.1"
                     /note="Derived by automated computational analysis using
                     gene prediction method: Protein Homology."
                     /codon_start=1
                     /transl_table=11
                     /product="LysM peptidoglycan-binding domain-containing
                     protein"
                     /protein_id="WP_010881491.1"
                     /standard_name="LysM peptidoglycan-binding
                     domain-containing protein CDS"
     gene            49511..50443
                     /locus_tag="TPANIC_0042"
                     /old_locus_tag="TPANIC_0042"
                     /standard_name="gene"
     CDS             50547..52556
                     /locus_tag="TPANIC_0043"
                     /old_locus_tag="TPANIC_0043"
                     /inference="COORDINATES: similar to AA
                     sequence:RefSeq:WP_014342243.1"
                     /note="Derived by automated computational analysis using
                     gene prediction method: Protein Homology."
                     /codon_start=1
                     /transl_table=11
                     /product="lytic transglycosylase domain-containing
                     protein"
                     /protein_id="WP_014505391.1"
                     /standard_name="lytic transglycosylase domain-containing
                     protein CDS"
     gene            50547..52556
                     /locus_tag="TPANIC_0043"
                     /old_locus_tag="TPANIC_0043"
                     /standard_name="gene"
     CDS             52596..54488
                     /gene="mnmG"
                     /locus_tag="TPANIC_0044"
                     /old_locus_tag="TPANIC_0044"
                     /inference="COORDINATES: similar to AA
                     sequence:RefSeq:WP_010881493.1"
                     /note="Derived by automated computational analysis using
                     gene prediction method: Protein Homology."
                     /codon_start=1
                     /transl_table=11
                     /product="tRNA uridine-5-carboxymethylaminomethyl(34)
                     synthesis enzyme MnmG"
                     /protein_id="WP_010881493.1"
                     /standard_name="mnmG CDS"
     gene            52596..54488
                     /gene="mnmG"
                     /locus_tag="TPANIC_0044"
                     /old_locus_tag="TPANIC_0044"
                     /standard_name="mnmG gene"
     CDS             complement(54544..55443)
                     /locus_tag="TPANIC_0045"
                     /old_locus_tag="TPANIC_0045"
                     /EC_number="3.5.4.4"
                     /inference="COORDINATES: similar to AA
                     sequence:RefSeq:WP_010881494.1"
                     /note="Derived by automated computational analysis using
                     gene prediction method: Protein Homology."
                     /codon_start=1
                     /transl_table=11
                     /product="adenosine deaminase"
                     /protein_id="WP_010881494.1"
                     /standard_name="adenosine deaminase CDS"
     gene            complement(54544..55443)
                     /locus_tag="TPANIC_0045"
                     /old_locus_tag="TPANIC_0045"
                     /standard_name="gene"
     CDS             complement(55805..56431)
                     /locus_tag="TPANIC_0046"
                     /old_locus_tag="TPANIC_0046"
                     /inference="COORDINATES: similar to AA
                     sequence:RefSeq:WP_013944762.1"
                     /note="Derived by automated computational analysis using
                     gene prediction method: Protein Homology."
                     /codon_start=1
                     /transl_table=11
                     /product="stage 0 sporulation family protein"
                     /protein_id="WP_237249921.1"
                     /standard_name="stage 0 sporulation family protein CDS"
     gene            complement(55805..56431)
                     /locus_tag="TPANIC_0046"
                     /old_locus_tag="TPANIC_0046"
                     /standard_name="gene"
     CDS             complement(56524..57045)
                     /locus_tag="TPANIC_0047"
                     /old_locus_tag="TPANIC_0047"
                     /inference="COORDINATES: similar to AA
                     sequence:RefSeq:WP_010881496.1"
                     /note="Derived by automated computational analysis using
                     gene prediction method: Protein Homology."
                     /codon_start=1
                     /transl_table=11
                     /product="YaaR family protein"
                     /protein_id="WP_010881496.1"
                     /standard_name="YaaR family protein CDS"
     gene            complement(56524..57045)
                     /locus_tag="TPANIC_0047"
                     /old_locus_tag="TPANIC_0047"
                     /standard_name="gene"
     CDS             complement(57051..57482)
                     /locus_tag="TPANIC_0048"
                     /old_locus_tag="TPANIC_0048"
                     /inference="COORDINATES: similar to AA
                     sequence:RefSeq:WP_010881497.1"
                     /note="Derived by automated computational analysis using
                     gene prediction method: Protein Homology."
                     /codon_start=1
                     /transl_table=11
                     /product="polymer-forming cytoskeletal protein"
                     /protein_id="WP_010881497.1"
                     /standard_name="polymer-forming cytoskeletal protein CDS"
     gene            complement(57051..57482)
                     /locus_tag="TPANIC_0048"
                     /old_locus_tag="TPANIC_0048"
                     /standard_name="gene"
     CDS             complement(57504..58595)
                     /locus_tag="TPANIC_RS00240"
                     /EC_number="3.4.24.-"
                     /inference="COORDINATES: similar to AA
                     sequence:RefSeq:WP_014342245.1"
                     /note="Derived by automated computational analysis using
                     gene prediction method: Protein Homology."
                     /codon_start=1
                     /transl_table=11
                     /product="M23 family metallopeptidase"
                     /protein_id="WP_014342245.1"
                     /standard_name="M23 family metallopeptidase CDS"
     gene            complement(57504..58595)
                     /locus_tag="TPANIC_RS00240"
                     /standard_name="gene"
     CDS             complement(58826..59434)
                     /locus_tag="TPANIC_0050"
                     /old_locus_tag="TPANIC_0050"
                     /inference="COORDINATES: similar to AA
                     sequence:RefSeq:WP_013944764.1"
                     /note="Derived by automated computational analysis using
                     gene prediction method: Protein Homology."
                     /codon_start=1
                     /transl_table=11
                     /product="phosphoribosyltransferase"
                     /protein_id="WP_010881499.1"
                     /standard_name="phosphoribosyltransferase CDS"
     gene            complement(58826..59434)
                     /locus_tag="TPANIC_0050"
                     /old_locus_tag="TPANIC_0050"
                     /standard_name="gene"
     CDS             59585..60640
                     /gene="prfA"
                     /locus_tag="TPANIC_0051"
                     /old_locus_tag="TPANIC_0051"
                     /inference="COORDINATES: similar to AA
                     sequence:RefSeq:WP_012460512.1"
                     /note="Derived by automated computational analysis using
                     gene prediction method: Protein Homology."
                     /codon_start=1
                     /transl_table=11
                     /product="peptide chain release factor 1"
                     /protein_id="WP_010881500.1"
                     /standard_name="prfA CDS"
     gene            59585..60640
                     /gene="prfA"
                     /locus_tag="TPANIC_0051"
                     /old_locus_tag="TPANIC_0051"
                     /standard_name="prfA gene"
     CDS             60640..61656
                     /gene="prmC"
                     /locus_tag="TPANIC_0052"
                     /old_locus_tag="TPANIC_0052"
                     /EC_number="2.1.1.297"
                     /inference="COORDINATES: similar to AA
                     sequence:RefSeq:WP_014342246.1"
                     /note="Derived by automated computational analysis using
                     gene prediction method: Protein Homology."
                     /codon_start=1
                     /transl_table=11
                     /product="peptide chain release factor N(5)-glutamine
                     methyltransferase"
                     /protein_id="WP_014342246.1"
                     /standard_name="prmC CDS"
     gene            60640..61656
                     /gene="prmC"
                     /locus_tag="TPANIC_0052"
                     /old_locus_tag="TPANIC_0052"
                     /standard_name="prmC gene"
     CDS             complement(61745..62800)
                     /locus_tag="TPANIC_0053"
                     /old_locus_tag="TPANIC_0053"
                     /EC_number="1.17.4.1"
                     /inference="COORDINATES: similar to AA
                     sequence:RefSeq:WP_010694101.1"
                     /note="Derived by automated computational analysis using
                     gene prediction method: Protein Homology."
                     /codon_start=1
                     /transl_table=11
                     /product="ribonucleotide-diphosphate reductase subunit
                     beta"
                     /protein_id="WP_010881502.1"
                     /standard_name="ribonucleotide-diphosphate reductase
                     subunit beta CDS"
     gene            complement(61745..62800)
                     /locus_tag="TPANIC_0053"
                     /old_locus_tag="TPANIC_0053"
                     /standard_name="gene"
     CDS             62971..63930
                     /locus_tag="TPANIC_0054"
                     /old_locus_tag="TPANIC_0054"
                     /inference="COORDINATES: similar to AA
                     sequence:RefSeq:WP_014342247.1"
                     /note="Derived by automated computational analysis using
                     gene prediction method: Protein Homology."
                     /codon_start=1
                     /transl_table=11
                     /product="RNA methyltransferase"
                     /protein_id="WP_010881503.1"
                     /standard_name="RNA methyltransferase CDS"
     gene            62971..63930
                     /locus_tag="TPANIC_0054"
                     /old_locus_tag="TPANIC_0054"
                     /standard_name="gene"
     CDS             64137..64373
                     /locus_tag="TPANIC_0055"
                     /old_locus_tag="TPANIC_0055"
                     /inference="COORDINATES: similar to AA
                     sequence:RefSeq:WP_013944770.1"
                     /note="Derived by automated computational analysis using
                     gene prediction method: Protein Homology."
                     /codon_start=1
                     /transl_table=11
                     /product="OadG family protein"
                     /protein_id="WP_010881504.1"
                     /standard_name="OadG family protein CDS"
     gene            64137..64373
                     /locus_tag="TPANIC_0055"
                     /old_locus_tag="TPANIC_0055"
                     /standard_name="gene"
     CDS             64370..66151
                     /gene="oadA"
                     /locus_tag="TPANIC_0056"
                     /old_locus_tag="TPANIC_0056"
                     /EC_number="7.2.4.2"
                     /inference="COORDINATES: similar to AA
                     sequence:RefSeq:WP_014342249.1"
                     /note="Derived by automated computational analysis using
                     gene prediction method: Protein Homology."
                     /codon_start=1
                     /transl_table=11
                     /product="sodium-extruding oxaloacetate decarboxylase
                     subunit alpha"
                     /protein_id="WP_010881505.1"
                     /standard_name="oadA CDS"
     gene            64370..66151
                     /gene="oadA"
                     /locus_tag="TPANIC_0056"
                     /old_locus_tag="TPANIC_0056"
                     /standard_name="oadA gene"
     CDS             66163..67572
                     /locus_tag="TPANIC_0057"
                     /old_locus_tag="TPANIC_0057"
                     /inference="COORDINATES: similar to AA
                     sequence:RefSeq:WP_013944772.1"
                     /note="Derived by automated computational analysis using
                     gene prediction method: Protein Homology."
                     /codon_start=1
                     /transl_table=11
                     /product="sodium ion-translocating decarboxylase subunit
                     beta"
                     /protein_id="WP_010881506.1"
                     /standard_name="sodium ion-translocating decarboxylase
                     subunit beta CDS"
     gene            66163..67572
                     /locus_tag="TPANIC_0057"
                     /old_locus_tag="TPANIC_0057"
                     /standard_name="gene"
     CDS             complement(67647..68963)
                     /gene="dnaB"
                     /locus_tag="TPANIC_0058"
                     /old_locus_tag="TPANIC_0058"
                     /EC_number="3.6.4.12"
                     /inference="COORDINATES: similar to AA
                     sequence:RefSeq:WP_010881507.1"
                     /note="Derived by automated computational analysis using
                     gene prediction method: Protein Homology."
                     /codon_start=1
                     /transl_table=11
                     /product="replicative DNA helicase"
                     /protein_id="WP_010881507.1"
                     /standard_name="dnaB CDS"
     gene            complement(67647..68963)
                     /gene="dnaB"
                     /locus_tag="TPANIC_0058"
                     /old_locus_tag="TPANIC_0058"
                     /standard_name="dnaB gene"
     CDS             complement(68947..69174)
                     /locus_tag="TPANIC_0059"
                     /old_locus_tag="TPANIC_0059"
                     /inference="COORDINATES: similar to AA
                     sequence:RefSeq:WP_010881508.1"
                     /note="Derived by automated computational analysis using
                     gene prediction method: Protein Homology."
                     /codon_start=1
                     /transl_table=11
                     /product="hypothetical protein"
                     /protein_id="WP_010881508.1"
                     /standard_name="hypothetical protein CDS"
     gene            complement(68947..69174)
                     /locus_tag="TPANIC_0059"
                     /old_locus_tag="TPANIC_0059"
                     /standard_name="gene"
     CDS             complement(69180..69650)
                     /gene="rplI"
                     /locus_tag="TPANIC_0060"
                     /old_locus_tag="TPANIC_0060"
                     /inference="COORDINATES: similar to AA
                     sequence:RefSeq:WP_010881509.1"
                     /note="Derived by automated computational analysis using
                     gene prediction method: Protein Homology."
                     /codon_start=1
                     /transl_table=11
                     /product="50S ribosomal protein L9"
                     /protein_id="WP_010881509.1"
                     /standard_name="rplI CDS"
     gene            complement(69180..69650)
                     /gene="rplI"
                     /locus_tag="TPANIC_0060"
                     /old_locus_tag="TPANIC_0060"
                     /standard_name="rplI gene"
     CDS             complement(69756..70055)
                     /gene="rpsR"
                     /locus_tag="TPANIC_0061"
                     /old_locus_tag="TPANIC_0061"
                     /inference="COORDINATES: similar to AA
                     sequence:RefSeq:WP_010881510.1"
                     /note="Derived by automated computational analysis using
                     gene prediction method: Protein Homology."
                     /codon_start=1
                     /transl_table=11
                     /product="30S ribosomal protein S18"
                     /protein_id="WP_010881510.1"
                     /standard_name="rpsR CDS"
     gene            complement(69756..70055)
                     /gene="rpsR"
                     /locus_tag="TPANIC_0061"
                     /old_locus_tag="TPANIC_0061"
                     /standard_name="rpsR gene"
     CDS             complement(70172..70702)
                     /locus_tag="TPANIC_0062"
                     /old_locus_tag="TPANIC_0062"
                     /inference="COORDINATES: similar to AA
                     sequence:RefSeq:WP_010881511.1"
                     /note="Derived by automated computational analysis using
                     gene prediction method: Protein Homology."
                     /codon_start=1
                     /transl_table=11
                     /product="single-stranded DNA-binding protein"
                     /protein_id="WP_010881511.1"
                     /standard_name="single-stranded DNA-binding protein CDS"
     gene            complement(70172..70702)
                     /locus_tag="TPANIC_0062"
                     /old_locus_tag="TPANIC_0062"
                     /standard_name="gene"
     CDS             complement(70711..70992)
                     /gene="rpsF"
                     /locus_tag="TPANIC_0063"
                     /old_locus_tag="TPANIC_0063"
                     /inference="COORDINATES: similar to AA
                     sequence:RefSeq:WP_010881512.1"
                     /note="Derived by automated computational analysis using
                     gene prediction method: Protein Homology."
                     /codon_start=1
                     /transl_table=11
                     /product="30S ribosomal protein S6"
                     /protein_id="WP_010881512.1"
                     /standard_name="rpsF CDS"
     gene            complement(70711..70992)
                     /gene="rpsF"
                     /locus_tag="TPANIC_0063"
                     /old_locus_tag="TPANIC_0063"
                     /standard_name="rpsF gene"
     CDS             71134..71709
                     /locus_tag="TPANIC_0064"
                     /old_locus_tag="TPANIC_0064"
                     /inference="COORDINATES: similar to AA
                     sequence:RefSeq:WP_010881513.1"
                     /note="Derived by automated computational analysis using
                     gene prediction method: Protein Homology."
                     /codon_start=1
                     /transl_table=11
                     /product="hypothetical protein"
                     /protein_id="WP_010881513.1"
                     /standard_name="hypothetical protein CDS"
     gene            71134..71709
                     /locus_tag="TPANIC_0064"
                     /old_locus_tag="TPANIC_0064"
                     /standard_name="gene"
     CDS             71765..72310
                     /gene="rsmD"
                     /locus_tag="TPANIC_0065"
                     /old_locus_tag="TPANIC_0065"
                     /EC_number="2.1.1.171"
                     /inference="COORDINATES: similar to AA
                     sequence:RefSeq:WP_013944776.1"
                     /note="Derived by automated computational analysis using
                     gene prediction method: Protein Homology."
                     /codon_start=1
                     /transl_table=11
                     /product="16S rRNA (guanine(966)-N(2))-methyltransferase
                     RsmD"
                     /protein_id="WP_025267548.1"
                     /standard_name="rsmD CDS"
     gene            71765..72310
                     /gene="rsmD"
                     /locus_tag="TPANIC_0065"
                     /old_locus_tag="TPANIC_0065"
                     /standard_name="rsmD gene"
     CDS             72355..72669
                     /locus_tag="TPANIC_0066"
                     /old_locus_tag="TPANIC_0066"
                     /inference="COORDINATES: similar to AA
                     sequence:RefSeq:WP_010881515.1"
                     /note="Derived by automated computational analysis using
                     gene prediction method: Protein Homology."
                     /codon_start=1
                     /transl_table=11
                     /product="hypothetical protein"
                     /protein_id="WP_010881515.1"
                     /standard_name="hypothetical protein CDS"
     gene            72355..72669
                     /locus_tag="TPANIC_0066"
                     /old_locus_tag="TPANIC_0066"
                     /standard_name="gene"
     CDS             72697..73836
                     /locus_tag="TPANIC_RS00325"
                     /inference="COORDINATES: similar to AA
                     sequence:RefSeq:WP_013944778.1"
                     /note="Derived by automated computational analysis using
                     gene prediction method: Protein Homology."
                     /codon_start=1
                     /transl_table=11
                     /product="tetratricopeptide repeat protein"
                     /protein_id="WP_042506546.1"
                     /standard_name="tetratricopeptide repeat protein CDS"
     gene            72697..73836
                     /locus_tag="TPANIC_RS00325"
                     /standard_name="gene"
     CDS             74017..75039
                     /gene="rlmN"
                     /locus_tag="TPANIC_0068"
                     /old_locus_tag="TPANIC_0068"
                     /EC_number="2.1.1.192"
                     /inference="COORDINATES: similar to AA
                     sequence:RefSeq:WP_013944779.1"
                     /note="Derived by automated computational analysis using
                     gene prediction method: Protein Homology."
                     /codon_start=1
                     /transl_table=11
                     /product="23S rRNA (adenine(2503)-C(2))-methyltransferase
                     RlmN"
                     /protein_id="WP_010881517.1"
                     /standard_name="rlmN CDS"
     gene            74017..75039
                     /gene="rlmN"
                     /locus_tag="TPANIC_0068"
                     /old_locus_tag="TPANIC_0068"
                     /standard_name="rlmN gene"
     CDS             complement(75095..75478)
                     /locus_tag="TPANIC_0069"
                     /old_locus_tag="TPANIC_0069"
                     /inference="COORDINATES: similar to AA
                     sequence:RefSeq:WP_013944780.1"
                     /note="Derived by automated computational analysis using
                     gene prediction method: Protein Homology."
                     /codon_start=1
                     /transl_table=11
                     /product="hypothetical protein"
                     /protein_id="WP_014342765.1"
                     /standard_name="hypothetical protein CDS"
     gene            complement(75095..75478)
                     /locus_tag="TPANIC_0069"
                     /old_locus_tag="TPANIC_0069"
                     /standard_name="gene"
     CDS             complement(75475..75861)
                     /locus_tag="TPANIC_0070"
                     /old_locus_tag="TPANIC_0070"
                     /inference="COORDINATES: similar to AA
                     sequence:RefSeq:WP_010881519.1"
                     /note="Derived by automated computational analysis using
                     gene prediction method: Protein Homology."
                     /codon_start=1
                     /transl_table=11
                     /product="hypothetical protein"
                     /protein_id="WP_010881519.1"
                     /standard_name="hypothetical protein CDS"
     gene            complement(75475..75861)
                     /locus_tag="TPANIC_0070"
                     /old_locus_tag="TPANIC_0070"
                     /standard_name="gene"
     CDS             complement(75912..78548)
                     /gene="clpB"
                     /locus_tag="TPANIC_0071"
                     /old_locus_tag="TPANIC_0071"
                     /inference="COORDINATES: similar to AA
                     sequence:RefSeq:WP_010881520.1"
                     /note="Derived by automated computational analysis using
                     gene prediction method: Protein Homology."
                     /codon_start=1
                     /transl_table=11
                     /product="ATP-dependent chaperone ClpB"
                     /protein_id="WP_010881520.1"
                     /standard_name="clpB CDS"
     gene            complement(75912..78548)
                     /gene="clpB"
                     /locus_tag="TPANIC_0071"
                     /old_locus_tag="TPANIC_0071"
                     /standard_name="clpB gene"
     CDS             78752..79024
                     /locus_tag="TPANIC_0072"
                     /old_locus_tag="TPANIC_0072"
                     /inference="COORDINATES: similar to AA
                     sequence:RefSeq:WP_010881521.1"
                     /note="Derived by automated computational analysis using
                     gene prediction method: Protein Homology."
                     /codon_start=1
                     /transl_table=11
                     /product="glutaredoxin domain-containing protein"
                     /protein_id="WP_010881521.1"
                     /standard_name="glutaredoxin domain-containing protein
                     CDS"
     gene            78752..79024
                     /locus_tag="TPANIC_0072"
                     /old_locus_tag="TPANIC_0072"
                     /standard_name="gene"
     CDS             complement(79094..80584)
                     /locus_tag="TPANIC_0073"
                     /old_locus_tag="TPANIC_0073"
                     /inference="COORDINATES: similar to AA
                     sequence:RefSeq:WP_014342256.1"
                     /note="Derived by automated computational analysis using
                     gene prediction method: Protein Homology."
                     /codon_start=1
                     /transl_table=11
                     /product="HDOD domain-containing protein"
                     /protein_id="WP_235214067.1"
                     /standard_name="HDOD domain-containing protein CDS"
     gene            complement(79094..80584)
                     /locus_tag="TPANIC_0073"
                     /old_locus_tag="TPANIC_0073"
                     /standard_name="gene"
     CDS             80883..82349
                     /locus_tag="TPANIC_0074"
                     /old_locus_tag="TPANIC_0074"
                     /inference="COORDINATES: similar to AA
                     sequence:RefSeq:WP_010881523.1"
                     /note="Derived by automated computational analysis using
                     gene prediction method: Protein Homology."
                     /codon_start=1
                     /transl_table=11
                     /product="extracellular solute-binding protein"
                     /protein_id="WP_014505399.1"
                     /standard_name="extracellular solute-binding protein CDS"
     gene            80883..82349
                     /locus_tag="TPANIC_0074"
                     /old_locus_tag="TPANIC_0074"
                     /standard_name="gene"
     CDS             82468..83358
                     /locus_tag="TPANIC_0075"
                     /old_locus_tag="TPANIC_0075"
                     /inference="COORDINATES: similar to AA
                     sequence:RefSeq:WP_010881524.1"
                     /note="Derived by automated computational analysis using
                     gene prediction method: Protein Homology."
                     /codon_start=1
                     /transl_table=11
                     /product="sugar ABC transporter permease"
                     /protein_id="WP_010881524.1"
                     /standard_name="sugar ABC transporter permease CDS"
     gene            82468..83358
                     /locus_tag="TPANIC_0075"
                     /old_locus_tag="TPANIC_0075"
                     /standard_name="gene"
     CDS             83398..84228
                     /locus_tag="TPANIC_0076"
                     /old_locus_tag="TPANIC_0076"
                     /inference="COORDINATES: similar to AA
                     sequence:RefSeq:WP_014342258.1"
                     /note="Derived by automated computational analysis using
                     gene prediction method: Protein Homology."
                     /codon_start=1
                     /transl_table=11
                     /product="carbohydrate ABC transporter permease"
                     /protein_id="WP_014342258.1"
                     /standard_name="carbohydrate ABC transporter permease CDS"
     gene            83398..84228
                     /locus_tag="TPANIC_0076"
                     /old_locus_tag="TPANIC_0076"
                     /standard_name="gene"
     CDS             84261..85877
                     /locus_tag="TPANIC_0077"
                     /old_locus_tag="TPANIC_0077"
                     /inference="COORDINATES: similar to AA
                     sequence:RefSeq:WP_010881526.1"
                     /note="Derived by automated computational analysis using
                     gene prediction method: Protein Homology."
                     /codon_start=1
                     /transl_table=11
                     /product="nucleoside-diphosphate sugar
                     epimerase/dehydratase"
                     /protein_id="WP_010881526.1"
                     /standard_name="nucleoside-diphosphate sugar
                     epimerase/dehydratase CDS"
     gene            84261..85877
                     /locus_tag="TPANIC_0077"
                     /old_locus_tag="TPANIC_0077"
                     /standard_name="gene"
     CDS             85882..87120
                     /locus_tag="TPANIC_0078"
                     /old_locus_tag="TPANIC_0078"
                     /inference="COORDINATES: similar to AA
                     sequence:RefSeq:WP_010881527.1"
                     /note="Derived by automated computational analysis using
                     gene prediction method: Protein Homology."
                     /codon_start=1
                     /transl_table=11
                     /product="DegT/DnrJ/EryC1/StrS aminotransferase family
                     protein"
                     /protein_id="WP_010881527.1"
                     /standard_name="DegT/DnrJ/EryC1/StrS aminotransferase
                     family protein CDS"
     gene            85882..87120
                     /locus_tag="TPANIC_0078"
                     /old_locus_tag="TPANIC_0078"
                     /standard_name="gene"
     CDS             87117..89270
                     /locus_tag="TPANIC_0079"
                     /old_locus_tag="TPANIC_0079"
                     /inference="COORDINATES: similar to AA
                     sequence:RefSeq:WP_013944787.1"
                     /note="Derived by automated computational analysis using
                     gene prediction method: Protein Homology."
                     /codon_start=1
                     /transl_table=11
                     /product="xanthine dehydrogenase family protein
                     molybdopterin-binding subunit"
                     /protein_id="WP_014505402.1"
                     /standard_name="xanthine dehydrogenase family protein
                     molybdopterin-binding subunit CDS"
     gene            87117..89270
                     /locus_tag="TPANIC_0079"
                     /old_locus_tag="TPANIC_0079"
                     /standard_name="gene"
     CDS             89267..89734
                     /locus_tag="TPANIC_0080"
                     /old_locus_tag="TPANIC_0080"
                     /inference="COORDINATES: similar to AA
                     sequence:RefSeq:WP_010881529.1"
                     /note="Derived by automated computational analysis using
                     gene prediction method: Protein Homology."
                     /codon_start=1
                     /transl_table=11
                     /product="(2Fe-2S)-binding protein"
                     /protein_id="WP_010881529.1"
                     /standard_name="(2Fe-2S)-binding protein CDS"
     gene            89267..89734
                     /locus_tag="TPANIC_0080"
                     /old_locus_tag="TPANIC_0080"
                     /standard_name="gene"
     CDS             89741..90589
                     /locus_tag="TPANIC_0081"
                     /old_locus_tag="TPANIC_0081"
                     /inference="COORDINATES: similar to AA
                     sequence:RefSeq:WP_010881530.1"
                     /note="Derived by automated computational analysis using
                     gene prediction method: Protein Homology."
                     /codon_start=1
                     /transl_table=11
                     /product="xanthine dehydrogenase family protein subunit M"
                     /protein_id="WP_010881530.1"
                     /standard_name="xanthine dehydrogenase family protein
                     subunit M CDS"
     gene            89741..90589
                     /locus_tag="TPANIC_0081"
                     /old_locus_tag="TPANIC_0081"
                     /standard_name="gene"
     CDS             complement(90636..92222)
                     /locus_tag="TPANIC_RS00400"
                     /inference="COORDINATES: similar to AA
                     sequence:RefSeq:WP_013944789.1"
                     /note="Derived by automated computational analysis using
                     gene prediction method: Protein Homology."
                     /codon_start=1
                     /transl_table=11
                     /product="sigma-54-dependent Fis family transcriptional
                     regulator"
                     /protein_id="WP_014342260.1"
                     /standard_name="sigma-54-dependent Fis family
                     transcriptional regulator CDS"
     gene            complement(90636..92222)
                     /locus_tag="TPANIC_RS00400"
                     /standard_name="gene"
     CDS             92385..94367
                     /locus_tag="TPANIC_RS00405"
                     /inference="COORDINATES: similar to AA
                     sequence:RefSeq:WP_013944791.1"
                     /note="Derived by automated computational analysis using
                     gene prediction method: Protein Homology."
                     /codon_start=1
                     /transl_table=11
                     /product="putative glycoside hydrolase"
                     /protein_id="WP_014342766.1"
                     /standard_name="putative glycoside hydrolase CDS"
     gene            92385..94367
                     /locus_tag="TPANIC_RS00405"
                     /standard_name="gene"
     CDS             complement(94447..94680)
                     /locus_tag="TPANIC_0084"
                     /old_locus_tag="TPANIC_0084"
                     /inference="COORDINATES: similar to AA
                     sequence:RefSeq:WP_013944792.1"
                     /note="Derived by automated computational analysis using
                     gene prediction method: Protein Homology."
                     /codon_start=1
                     /transl_table=11
                     /product="hypothetical protein"
                     /protein_id="WP_010881533.1"
                     /standard_name="hypothetical protein CDS"
     gene            complement(94447..94680)
                     /locus_tag="TPANIC_0084"
                     /old_locus_tag="TPANIC_0084"
                     /standard_name="gene"
     CDS             complement(94794..95240)
                     /locus_tag="TPANIC_0085"
                     /old_locus_tag="TPANIC_0085"
                     /inference="COORDINATES: similar to AA
                     sequence:RefSeq:WP_013944793.1"
                     /note="Derived by automated computational analysis using
                     gene prediction method: Protein Homology."
                     /codon_start=1
                     /transl_table=11
                     /product="PTS sugar transporter subunit IIA"
                     /protein_id="WP_010881534.1"
                     /standard_name="PTS sugar transporter subunit IIA CDS"
     gene            complement(94794..95240)
                     /locus_tag="TPANIC_0085"
                     /old_locus_tag="TPANIC_0085"
                     /standard_name="gene"
     CDS             95357..96265
                     /locus_tag="TPANIC_0086"
                     /old_locus_tag="TPANIC_0086"
                     /inference="COORDINATES: similar to AA
                     sequence:RefSeq:WP_014342263.1"
                     /note="Derived by automated computational analysis using
                     gene prediction method: Protein Homology."
                     /codon_start=1
                     /transl_table=11
                     /product="PilZ domain-containing protein"
                     /protein_id="WP_014505404.1"
                     /standard_name="PilZ domain-containing protein CDS"
     gene            95357..96265
                     /locus_tag="TPANIC_0086"
                     /old_locus_tag="TPANIC_0086"
                     /standard_name="gene"
     CDS             complement(96268..96831)
                     /locus_tag="TPANIC_0087"
                     /old_locus_tag="TPANIC_0087"
                     /inference="COORDINATES: protein motif:HMM:NF014678.2"
                     /note="Derived by automated computational analysis using
                     gene prediction method: Protein Homology."
                     /codon_start=1
                     /transl_table=11
                     /product="DUF192 domain-containing protein"
                     /protein_id="WP_014342264.1"
                     /standard_name="DUF192 domain-containing protein CDS"
     gene            complement(96268..96831)
                     /locus_tag="TPANIC_0087"
                     /old_locus_tag="TPANIC_0087"
                     /standard_name="gene"
     CDS             complement(96791..97405)
                     /locus_tag="TPANIC_0088"
                     /old_locus_tag="TPANIC_0088"
                     /inference="COORDINATES: similar to AA
                     sequence:RefSeq:WP_010881537.1"
                     /note="Derived by automated computational analysis using
                     gene prediction method: Protein Homology."
                     /codon_start=1
                     /transl_table=11
                     /product="hypothetical protein"
                     /protein_id="WP_010881537.1"
                     /standard_name="hypothetical protein CDS"
     gene            complement(96791..97405)
                     /locus_tag="TPANIC_0088"
                     /old_locus_tag="TPANIC_0088"
                     /standard_name="gene"
     CDS             complement(97435..98670)
                     /locus_tag="TPANIC_0089"
                     /old_locus_tag="TPANIC_0089"
                     /inference="COORDINATES: similar to AA
                     sequence:RefSeq:WP_013944797.1"
                     /note="Derived by automated computational analysis using
                     gene prediction method: Protein Homology."
                     /codon_start=1
                     /transl_table=11
                     /product="cyclic nucleotide-binding domain-containing
                     protein"
                     /protein_id="WP_010881538.1"
                     /standard_name="cyclic nucleotide-binding
                     domain-containing protein CDS"
     gene            complement(97435..98670)
                     /locus_tag="TPANIC_0089"
                     /old_locus_tag="TPANIC_0089"
                     /standard_name="gene"
     CDS             complement(98753..99817)
                     /locus_tag="TPANIC_0090"
                     /old_locus_tag="TPANIC_0090"
                     /EC_number="1.3.1.98"
                     /inference="COORDINATES: similar to AA
                     sequence:RefSeq:WP_013944798.1"
                     /note="Derived by automated computational analysis using
                     gene prediction method: Protein Homology."
                     /codon_start=1
                     /transl_table=11
                     /product="UDP-N-acetylmuramate dehydrogenase"
                     /protein_id="WP_010881539.1"
                     /standard_name="UDP-N-acetylmuramate dehydrogenase CDS"
     gene            complement(98753..99817)
                     /locus_tag="TPANIC_0090"
                     /old_locus_tag="TPANIC_0090"
                     /standard_name="gene"
     CDS             99999..101561
                     /locus_tag="TPANIC_0091"
                     /old_locus_tag="TPANIC_0091"
                     /EC_number="6.1.1.16"
                     /inference="COORDINATES: similar to AA
                     sequence:RefSeq:WP_010881540.1"
                     /note="Derived by automated computational analysis using
                     gene prediction method: Protein Homology."
                     /codon_start=1
                     /transl_table=11
                     /product="cysteine--tRNA ligase"
                     /protein_id="WP_010881540.1"
                     /standard_name="cysteine--tRNA ligase CDS"
     gene            99999..101561
                     /locus_tag="TPANIC_0091"
                     /old_locus_tag="TPANIC_0091"
                     /standard_name="gene"
     CDS             101578..102120
                     /locus_tag="TPANIC_0092"
                     /old_locus_tag="TPANIC_0092"
                     /inference="COORDINATES: similar to AA
                     sequence:RefSeq:WP_013944800.1"
                     /note="Derived by automated computational analysis using
                     gene prediction method: Protein Homology."
                     /codon_start=1
                     /transl_table=11
                     /product="RNA polymerase sigma factor"
                     /protein_id="WP_013944800.1"
                     /standard_name="RNA polymerase sigma factor CDS"
     gene            101578..102120
                     /locus_tag="TPANIC_0092"
                     /old_locus_tag="TPANIC_0092"
                     /standard_name="gene"
     CDS             102143..102751
                     /locus_tag="TPANIC_0093"
                     /old_locus_tag="TPANIC_0093"
                     /inference="COORDINATES: similar to AA
                     sequence:RefSeq:WP_013944801.1"
                     /note="Derived by automated computational analysis using
                     gene prediction method: Protein Homology."
                     /codon_start=1
                     /transl_table=11
                     /product="anti-sigma factor"
                     /protein_id="WP_237249922.1"
                     /standard_name="anti-sigma factor CDS"
     gene            102143..102751
                     /locus_tag="TPANIC_0093"
                     /old_locus_tag="TPANIC_0093"
                     /standard_name="gene"
     CDS             102889..103899
                     /gene="pta"
                     /locus_tag="TPANIC_0094"
                     /old_locus_tag="TPANIC_0094"
                     /EC_number="2.3.1.8"
                     /inference="COORDINATES: similar to AA
                     sequence:RefSeq:WP_013944802.1"
                     /note="Derived by automated computational analysis using
                     gene prediction method: Protein Homology."
                     /codon_start=1
                     /transl_table=11
                     /product="phosphate acetyltransferase"
                     /protein_id="WP_010881543.1"
                     /standard_name="pta CDS"
     gene            102889..103899
                     /gene="pta"
                     /locus_tag="TPANIC_0094"
                     /old_locus_tag="TPANIC_0094"
                     /standard_name="pta gene"
     CDS             103899..105845
                     /locus_tag="TPANIC_0095"
                     /old_locus_tag="TPANIC_0095"
                     /inference="COORDINATES: similar to AA
                     sequence:RefSeq:WP_010881544.1"
                     /note="Derived by automated computational analysis using
                     gene prediction method: Protein Homology."
                     /codon_start=1
                     /transl_table=11
                     /product="tetratricopeptide repeat protein"
                     /protein_id="WP_010881544.1"
                     /standard_name="tetratricopeptide repeat protein CDS"
     gene            103899..105845
                     /locus_tag="TPANIC_0095"
                     /old_locus_tag="TPANIC_0095"
                     /standard_name="gene"
     CDS             complement(105919..106281)
                     /locus_tag="TPANIC_0096"
                     /old_locus_tag="TPANIC_0096"
                     /inference="COORDINATES: similar to AA
                     sequence:RefSeq:WP_010881545.1"
                     /note="Derived by automated computational analysis using
                     gene prediction method: Protein Homology."
                     /codon_start=1
                     /transl_table=11
                     /product="TraR/DksA family transcriptional regulator"
                     /protein_id="WP_010881545.1"
                     /standard_name="TraR/DksA family transcriptional regulator
                     CDS"
     gene            complement(105919..106281)
                     /locus_tag="TPANIC_0096"
                     /old_locus_tag="TPANIC_0096"
                     /standard_name="gene"
     CDS             106451..106669
                     /gene="infA"
                     /locus_tag="TPANIC_0097"
                     /old_locus_tag="TPANIC_0097"
                     /inference="COORDINATES: similar to AA
                     sequence:RefSeq:WP_010881546.1"
                     /note="Derived by automated computational analysis using
                     gene prediction method: Protein Homology."
                     /codon_start=1
                     /transl_table=11
                     /product="translation initiation factor IF-1"
                     /protein_id="WP_010881546.1"
                     /standard_name="infA CDS"
     gene            106451..106669
                     /gene="infA"
                     /locus_tag="TPANIC_0097"
                     /old_locus_tag="TPANIC_0097"
                     /standard_name="infA gene"
     CDS             complement(106722..107378)
                     /locus_tag="TPANIC_0098"
                     /old_locus_tag="TPANIC_0098"
                     /inference="COORDINATES: similar to AA
                     sequence:RefSeq:WP_013944804.1"
                     /note="Derived by automated computational analysis using
                     gene prediction method: Protein Homology."
                     /codon_start=1
                     /transl_table=11
                     /product="J domain-containing protein"
                     /protein_id="WP_014342266.1"
                     /standard_name="J domain-containing protein CDS"
     gene            complement(106722..107378)
                     /locus_tag="TPANIC_0098"
                     /old_locus_tag="TPANIC_0098"
                     /standard_name="gene"
     CDS             complement(107382..108137)
                     /locus_tag="TPANIC_0099"
                     /old_locus_tag="TPANIC_0099"
                     /inference="COORDINATES: similar to AA
                     sequence:RefSeq:WP_010881548.1"
                     /note="Derived by automated computational analysis using
                     gene prediction method: Protein Homology."
                     /codon_start=1
                     /transl_table=11
                     /product="UMP kinase"
                     /protein_id="WP_010881548.1"
                     /standard_name="UMP kinase CDS"
     gene            complement(107382..108137)
                     /locus_tag="TPANIC_0099"
                     /old_locus_tag="TPANIC_0099"
                     /standard_name="gene"
     CDS             108377..108934
                     /locus_tag="TPANIC_0100"
                     /old_locus_tag="TPANIC_0100"
                     /inference="COORDINATES: similar to AA
                     sequence:RefSeq:WP_010881549.1"
                     /note="Derived by automated computational analysis using
                     gene prediction method: Protein Homology."
                     /codon_start=1
                     /transl_table=11
                     /product="TlpA disulfide reductase family protein"
                     /protein_id="WP_014505407.1"
                     /standard_name="TlpA disulfide reductase family protein
                     CDS"
     gene            108377..108934
                     /locus_tag="TPANIC_0100"
                     /old_locus_tag="TPANIC_0100"
                     /standard_name="gene"
     CDS             108927..109721
                     /locus_tag="TPANIC_0101"
                     /old_locus_tag="TPANIC_0101"
                     /inference="COORDINATES: similar to AA
                     sequence:RefSeq:WP_013944807.1"
                     /note="Derived by automated computational analysis using
                     gene prediction method: Protein Homology."
                     /codon_start=1
                     /transl_table=11
                     /product="cytochrome c biogenesis protein CcdA"
                     /protein_id="WP_010881550.1"
                     /standard_name="cytochrome c biogenesis protein CcdA CDS"
     gene            108927..109721
                     /locus_tag="TPANIC_0101"
                     /old_locus_tag="TPANIC_0101"
                     /standard_name="gene"
     CDS             complement(109759..111732)
                     /locus_tag="TPANIC_0102"
                     /old_locus_tag="TPANIC_0102"
                     /inference="COORDINATES: similar to AA
                     sequence:RefSeq:WP_010881551.1"
                     /note="Derived by automated computational analysis using
                     gene prediction method: Protein Homology."
                     /codon_start=1
                     /transl_table=11
                     /product="UvrD-helicase domain-containing protein"
                     /protein_id="WP_010881551.1"
                     /standard_name="UvrD-helicase domain-containing protein
                     CDS"
     gene            complement(109759..111732)
                     /locus_tag="TPANIC_0102"
                     /old_locus_tag="TPANIC_0102"
                     /standard_name="gene"
     CDS             111797..113620
                     /locus_tag="TPANIC_0103"
                     /old_locus_tag="TPANIC_0103"
                     /EC_number="3.6.4.12"
                     /inference="COORDINATES: similar to AA
                     sequence:RefSeq:WP_010881552.1"
                     /note="Derived by automated computational analysis using
                     gene prediction method: Protein Homology."
                     /codon_start=1
                     /transl_table=11
                     /product="ATP-dependent DNA helicase RecQ"
                     /protein_id="WP_010881552.1"
                     /standard_name="ATP-dependent DNA helicase RecQ CDS"
     gene            111797..113620
                     /locus_tag="TPANIC_0103"
                     /old_locus_tag="TPANIC_0103"
                     /standard_name="gene"
     CDS             113867..115648
                     /gene="nadN"
                     /locus_tag="TPANIC_0104"
                     /old_locus_tag="TPANIC_0104"
                     /inference="COORDINATES: similar to AA
                     sequence:RefSeq:WP_010881553.1"
                     /note="Derived by automated computational analysis using
                     gene prediction method: Protein Homology."
                     /codon_start=1
                     /transl_table=11
                     /product="NAD nucleotidase"
                     /protein_id="WP_010881553.1"
                     /standard_name="nadN CDS"
     gene            113867..115648
                     /gene="nadN"
                     /locus_tag="TPANIC_0104"
                     /old_locus_tag="TPANIC_0104"
                     /standard_name="nadN gene"
     CDS             115815..118808
                     /gene="polA"
                     /locus_tag="TPANIC_0105"
                     /old_locus_tag="TPANIC_0105"
                     /EC_number="2.7.7.7"
                     /inference="COORDINATES: similar to AA
                     sequence:RefSeq:WP_014342269.1"
                     /note="Derived by automated computational analysis using
                     gene prediction method: Protein Homology."
                     /codon_start=1
                     /transl_table=11
                     /product="DNA polymerase I"
                     /protein_id="WP_010881554.1"
                     /standard_name="polA CDS"
     gene            115815..118808
                     /gene="polA"
                     /locus_tag="TPANIC_0105"
                     /old_locus_tag="TPANIC_0105"
                     /standard_name="polA gene"
     CDS             complement(118840..120372)
                     /locus_tag="TPANIC_0106"
                     /old_locus_tag="TPANIC_0106"
                     /inference="COORDINATES: similar to AA
                     sequence:RefSeq:WP_010881555.1"
                     /note="Derived by automated computational analysis using
                     gene prediction method: Protein Homology."
                     /codon_start=1
                     /transl_table=11
                     /product="BCCT family transporter"
                     /protein_id="WP_013944811.1"
                     /standard_name="BCCT family transporter CDS"
     gene            complement(118840..120372)
                     /locus_tag="TPANIC_0106"
                     /old_locus_tag="TPANIC_0106"
                     /standard_name="gene"
     CDS             complement(120353..122164)
                     /locus_tag="TPANIC_0107"
                     /old_locus_tag="TPANIC_0107"
                     /inference="COORDINATES: similar to AA
                     sequence:RefSeq:WP_002668537.1"
                     /note="Derived by automated computational analysis using
                     gene prediction method: Protein Homology."
                     /codon_start=1
                     /transl_table=11
                     /product="phosphotransferase"
                     /protein_id="WP_014505410.1"
                     /standard_name="phosphotransferase CDS"
     gene            complement(120353..122164)
                     /locus_tag="TPANIC_0107"
                     /old_locus_tag="TPANIC_0107"
                     /standard_name="gene"
     CDS             complement(122284..123669)
                     /locus_tag="TPANIC_0108"
                     /old_locus_tag="TPANIC_0108"
                     /EC_number="2.7.1.11"
                     /inference="COORDINATES: similar to AA
                     sequence:RefSeq:WP_010881557.1"
                     /note="Derived by automated computational analysis using
                     gene prediction method: Protein Homology."
                     /codon_start=1
                     /transl_table=11
                     /product="ATP-dependent 6-phosphofructokinase"
                     /protein_id="WP_010881557.1"
                     /standard_name="ATP-dependent 6-phosphofructokinase CDS"
     gene            complement(122284..123669)
                     /locus_tag="TPANIC_0108"
                     /old_locus_tag="TPANIC_0108"
                     /standard_name="gene"
     CDS             complement(123771..124649)
                     /gene="rlmB"
                     /locus_tag="TPANIC_0109"
                     /old_locus_tag="TPANIC_0109"
                     /inference="COORDINATES: similar to AA
                     sequence:RefSeq:WP_013944814.1"
                     /note="Derived by automated computational analysis using
                     gene prediction method: Protein Homology."
                     /codon_start=1
                     /transl_table=11
                     /product="23S rRNA
                     (guanosine(2251)-2'-O)-methyltransferase RlmB"
                     /protein_id="WP_010881558.1"
                     /standard_name="rlmB CDS"
     gene            complement(123771..124649)
                     /gene="rlmB"
                     /locus_tag="TPANIC_0109"
                     /old_locus_tag="TPANIC_0109"
                     /standard_name="rlmB gene"
     tRNA            124909..124979
                     /locus_tag="TPANIC_t0006"
                     /old_locus_tag="TPANIC_t0006"
                     /product="tRNA-Gln"
                     /inference="COORDINATES: profile:tRNAscan-SE:2.0.12"
                     /note="Derived by automated computational analysis using
                     gene prediction method: tRNAscan-SE."
                     /anticodon="(pos:124943..124945,aa:Gln,seq:ctg)"
                     /standard_name="tRNA-Gln"
     gene            124909..124979
                     /locus_tag="TPANIC_t0006"
                     /old_locus_tag="TPANIC_t0006"
                     /standard_name="gene"
     tRNA            124989..125060
                     /locus_tag="TPANIC_t0007"
                     /old_locus_tag="TPANIC_t0007"
                     /product="tRNA-Glu"
                     /inference="COORDINATES: profile:tRNAscan-SE:2.0.12"
                     /note="Derived by automated computational analysis using
                     gene prediction method: tRNAscan-SE."
                     /anticodon="(pos:125024..125026,aa:Glu,seq:ttc)"
                     /standard_name="tRNA-Glu"
     gene            124989..125060
                     /locus_tag="TPANIC_t0007"
                     /old_locus_tag="TPANIC_t0007"
                     /standard_name="gene"
     tRNA            125097..125168
                     /locus_tag="TPANIC_t0008"
                     /old_locus_tag="TPANIC_t0008"
                     /product="tRNA-Glu"
                     /inference="COORDINATES: profile:tRNAscan-SE:2.0.12"
                     /note="Derived by automated computational analysis using
                     gene prediction method: tRNAscan-SE."
                     /anticodon="(pos:125132..125134,aa:Glu,seq:ctc)"
                     /standard_name="tRNA-Glu"
     gene            125097..125168
                     /locus_tag="TPANIC_t0008"
                     /old_locus_tag="TPANIC_t0008"
                     /standard_name="gene"
     CDS             125211..126923
                     /locus_tag="TPANIC_0110"
                     /old_locus_tag="TPANIC_0110"
                     /inference="COORDINATES: similar to AA
                     sequence:RefSeq:WP_014342271.1"
                     /note="Derived by automated computational analysis using
                     gene prediction method: Protein Homology."
                     /codon_start=1
                     /transl_table=11
                     /product="DUF5312 domain-containing protein"
                     /protein_id="WP_235214069.1"
                     /standard_name="DUF5312 domain-containing protein CDS"
     gene            125211..126923
                     /locus_tag="TPANIC_0110"
                     /old_locus_tag="TPANIC_0110"
                     /standard_name="gene"
     CDS             126983..128410
                     /gene="rpoN"
                     /locus_tag="TPANIC_0111"
                     /old_locus_tag="TPANIC_0111"
                     /inference="COORDINATES: similar to AA
                     sequence:RefSeq:WP_010881560.1"
                     /note="Derived by automated computational analysis using
                     gene prediction method: Protein Homology."
                     /codon_start=1
                     /transl_table=11
                     /product="RNA polymerase factor sigma-54"
                     /protein_id="WP_010881560.1"
                     /standard_name="rpoN CDS"
     gene            126983..128410
                     /gene="rpoN"
                     /locus_tag="TPANIC_0111"
                     /old_locus_tag="TPANIC_0111"
                     /standard_name="rpoN gene"
     CDS             complement(128407..129762)
                     /locus_tag="TPANIC_0112"
                     /old_locus_tag="TPANIC_0112"
                     /inference="COORDINATES: similar to AA
                     sequence:RefSeq:WP_013944818.1"
                     /note="Derived by automated computational analysis using
                     gene prediction method: Protein Homology."
                     /codon_start=1
                     /transl_table=11
                     /product="aminopeptidase C"
                     /protein_id="WP_237249923.1"
                     /standard_name="aminopeptidase C CDS"
     gene            complement(128407..129762)
                     /locus_tag="TPANIC_0112"
                     /old_locus_tag="TPANIC_0112"
                     /standard_name="gene"
     CDS             129901..130887
                     /gene="hflK"
                     /locus_tag="TPANIC_0113"
                     /old_locus_tag="TPANIC_0113"
                     /inference="COORDINATES: similar to AA
                     sequence:RefSeq:WP_010881562.1"
                     /note="Derived by automated computational analysis using
                     gene prediction method: Protein Homology."
                     /codon_start=1
                     /transl_table=11
                     /product="FtsH protease activity modulator HflK"
                     /protein_id="WP_010881562.1"
                     /standard_name="hflK CDS"
     gene            129901..130887
                     /gene="hflK"
                     /locus_tag="TPANIC_0113"
                     /old_locus_tag="TPANIC_0113"
                     /standard_name="hflK gene"
     CDS             130892..131887
                     /gene="hflC"
                     /locus_tag="TPANIC_0114"
                     /old_locus_tag="TPANIC_0114"
                     /inference="COORDINATES: similar to AA
                     sequence:RefSeq:WP_010881563.1"
                     /note="Derived by automated computational analysis using
                     gene prediction method: Protein Homology."
                     /codon_start=1
                     /transl_table=11
                     /product="protease modulator HflC"
                     /protein_id="WP_010881563.1"
                     /standard_name="hflC CDS"
     gene            130892..131887
                     /gene="hflC"
                     /locus_tag="TPANIC_0114"
                     /old_locus_tag="TPANIC_0114"
                     /standard_name="hflC gene"
     CDS             complement(131912..132721)
                     /gene="thiD"
                     /locus_tag="TPANIC_0115"
                     /old_locus_tag="TPANIC_0115"
                     /EC_number="2.7.1.49"
                     /EC_number="2.7.4.7"
                     /inference="COORDINATES: similar to AA
                     sequence:RefSeq:WP_010881564.1"
                     /note="Derived by automated computational analysis using
                     gene prediction method: Protein Homology."
                     /codon_start=1
                     /transl_table=11
                     /product="bifunctional hydroxymethylpyrimidine
                     kinase/phosphomethylpyrimidine kinase"
                     /protein_id="WP_010881564.1"
                     /standard_name="thiD CDS"
     gene            complement(131912..132721)
                     /gene="thiD"
                     /locus_tag="TPANIC_0115"
                     /old_locus_tag="TPANIC_0115"
                     /standard_name="thiD gene"
     CDS             132872..134878
                     /gene="uvrB"
                     /locus_tag="TPANIC_0116"
                     /old_locus_tag="TPANIC_0116"
                     /inference="COORDINATES: similar to AA
                     sequence:RefSeq:WP_014342273.1"
                     /note="Derived by automated computational analysis using
                     gene prediction method: Protein Homology."
                     /codon_start=1
                     /transl_table=11
                     /product="excinuclease ABC subunit UvrB"
                     /protein_id="WP_010881565.1"
                     /standard_name="uvrB CDS"
     gene            132872..134878
                     /gene="uvrB"
                     /locus_tag="TPANIC_0116"
                     /old_locus_tag="TPANIC_0116"
                     /standard_name="uvrB gene"
     CDS             complement(134910..136706)
                     /locus_tag="TPANIC_0117"
                     /old_locus_tag="TPANIC_0117"
                     /inference="COORDINATES: similar to AA
                     sequence:RefSeq:WP_016480005.1"
                     /note="Derived by automated computational analysis using
                     gene prediction method: Protein Homology."
                     /codon_start=1
                     /transl_table=11
                     /product="major outer sheath N-terminal domain-containing
                     protein"
                     /protein_id="WP_010881566.1"
                     /standard_name="major outer sheath N-terminal
                     domain-containing protein CDS"
     gene            complement(134910..136706)
                     /locus_tag="TPANIC_0117"
                     /old_locus_tag="TPANIC_0117"
                     /standard_name="gene"
     CDS             complement(136786..138051)
                     /locus_tag="TPANIC_0118"
                     /old_locus_tag="TPANIC_0118"
                     /inference="COORDINATES: similar to AA
                     sequence:RefSeq:WP_013944823.1"
                     /note="Derived by automated computational analysis using
                     gene prediction method: Protein Homology."
                     /codon_start=1
                     /transl_table=11
                     /product="hypothetical protein"
                     /protein_id="WP_010881567.1"
                     /standard_name="hypothetical protein CDS"
     gene            complement(136786..138051)
                     /locus_tag="TPANIC_0118"
                     /old_locus_tag="TPANIC_0118"
                     /standard_name="gene"
     CDS             complement(138149..138808)
                     /locus_tag="TPANIC_0119"
                     /old_locus_tag="TPANIC_0119"
                     /EC_number="7.4.2.11"
                     /inference="COORDINATES: similar to AA
                     sequence:RefSeq:WP_010881568.1"
                     /note="Derived by automated computational analysis using
                     gene prediction method: Protein Homology."
                     /codon_start=1
                     /transl_table=11
                     /product="methionine ABC transporter permease"
                     /protein_id="WP_010881568.1"
                     /standard_name="methionine ABC transporter permease CDS"
     gene            complement(138149..138808)
                     /locus_tag="TPANIC_0119"
                     /old_locus_tag="TPANIC_0119"
                     /standard_name="gene"
     CDS             complement(138808..139617)
                     /locus_tag="TPANIC_0120"
                     /old_locus_tag="TPANIC_0120"
                     /EC_number="7.4.2.11"
                     /inference="COORDINATES: similar to AA
                     sequence:RefSeq:WP_010881569.1"
                     /note="Derived by automated computational analysis using
                     gene prediction method: Protein Homology."
                     /codon_start=1
                     /transl_table=11
                     /product="methionine ABC transporter ATP-binding protein"
                     /protein_id="WP_010881569.1"
                     /standard_name="methionine ABC transporter ATP-binding
                     protein CDS"
     gene            complement(138808..139617)
                     /locus_tag="TPANIC_0120"
                     /old_locus_tag="TPANIC_0120"
                     /standard_name="gene"
     CDS             139747..140814
                     /locus_tag="TPANIC_0121"
                     /old_locus_tag="TPANIC_0121"
                     /inference="COORDINATES: similar to AA
                     sequence:RefSeq:WP_010881570.1"
                     /note="Derived by automated computational analysis using
                     gene prediction method: Protein Homology."
                     /codon_start=1
                     /transl_table=11
                     /product="KamA family radical SAM protein"
                     /protein_id="WP_010881570.1"
                     /standard_name="KamA family radical SAM protein CDS"
     gene            139747..140814
                     /locus_tag="TPANIC_0121"
                     /old_locus_tag="TPANIC_0121"
                     /standard_name="gene"
     CDS             complement(141034..142890)
                     /locus_tag="TPANIC_0122"
                     /old_locus_tag="TPANIC_0122"
                     /EC_number="4.1.1.32"
                     /inference="COORDINATES: similar to AA
                     sequence:RefSeq:WP_013944825.1"
                     /note="Derived by automated computational analysis using
                     gene prediction method: Protein Homology."
                     /codon_start=1
                     /transl_table=11
                     /product="phosphoenolpyruvate carboxykinase (GTP)"
                     /protein_id="WP_010881571.1"
                     /standard_name="phosphoenolpyruvate carboxykinase (GTP)
                     CDS"
     gene            complement(141034..142890)
                     /locus_tag="TPANIC_0122"
                     /old_locus_tag="TPANIC_0122"
                     /standard_name="gene"
     CDS             142996..145566
                     /locus_tag="TPANIC_0123"
                     /old_locus_tag="TPANIC_0123"
                     /inference="COORDINATES: similar to AA
                     sequence:RefSeq:WP_010881572.1"
                     /note="Derived by automated computational analysis using
                     gene prediction method: Protein Homology."
                     /codon_start=1
                     /transl_table=11
                     /product="hypothetical protein"
                     /protein_id="WP_010881572.1"
                     /standard_name="hypothetical protein CDS"
     gene            142996..145566
                     /locus_tag="TPANIC_0123"
                     /old_locus_tag="TPANIC_0123"
                     /standard_name="gene"
     CDS             145580..146686
                     /gene="ychF"
                     /locus_tag="TPANIC_0124"
                     /old_locus_tag="TPANIC_0124"
                     /inference="COORDINATES: similar to AA
                     sequence:RefSeq:WP_013944827.1"
                     /note="Derived by automated computational analysis using
                     gene prediction method: Protein Homology."
                     /codon_start=1
                     /transl_table=11
                     /product="redox-regulated ATPase YchF"
                     /protein_id="WP_010881573.1"
                     /standard_name="ychF CDS"
     gene            145580..146686
                     /gene="ychF"
                     /locus_tag="TPANIC_0124"
                     /old_locus_tag="TPANIC_0124"
                     /standard_name="ychF gene"
     CDS             146763..147557
                     /locus_tag="TPANIC_0125"
                     /old_locus_tag="TPANIC_0125"
                     /inference="COORDINATES: similar to AA
                     sequence:RefSeq:WP_010881574.1"
                     /note="Derived by automated computational analysis using
                     gene prediction method: Protein Homology."
                     /codon_start=1
                     /transl_table=11
                     /product="exodeoxyribonuclease III"
                     /protein_id="WP_010881574.1"
                     /standard_name="exodeoxyribonuclease III CDS"
     gene            146763..147557
                     /locus_tag="TPANIC_0125"
                     /old_locus_tag="TPANIC_0125"
                     /standard_name="gene"
     CDS             complement(147621..148292)
                     /locus_tag="TPANIC_0126"
                     /old_locus_tag="TPANIC_0126"
                     /inference="COORDINATES: similar to AA
                     sequence:RefSeq:WP_014342713.1"
                     /note="Derived by automated computational analysis using
                     gene prediction method: Protein Homology."
                     /codon_start=1
                     /transl_table=11
                     /product="hypothetical protein"
                     /protein_id="WP_014342713.1"
                     /standard_name="hypothetical protein CDS"
     gene            complement(147621..148292)
                     /locus_tag="TPANIC_0126"
                     /old_locus_tag="TPANIC_0126"
                     /standard_name="gene"
     CDS             complement(148820..149143)
                     /locus_tag="TPANIC_0126d"
                     /old_locus_tag="TPANIC_0126d"
                     /inference="COORDINATES: protein motif:HMM:NF014743.2"
                     /note="Derived by automated computational analysis using
                     gene prediction method: Protein Homology."
                     /codon_start=1
                     /transl_table=11
                     /product="major outer sheath C-terminal domain-containing
                     protein"
                     /protein_id="WP_014342772.1"
                     /standard_name="major outer sheath C-terminal
                     domain-containing protein CDS"
     gene            complement(148820..149143)
                     /locus_tag="TPANIC_0126d"
                     /old_locus_tag="TPANIC_0126d"
                     /standard_name="gene"
     CDS             149844..150056
                     /locus_tag="TPANIC_RS05550"
                     /inference="COORDINATES: protein motif:HMM:NF022350.2"
                     /note="incomplete; partial in the middle of a contig;
                     missing C-terminus; Derived by automated computational
                     analysis using gene prediction method: Protein Homology."
                     /pseudo
                     /codon_start=1
                     /transl_table=11
                     /product="DUF2715 domain-containing protein"
                     /standard_name="DUF2715 domain-containing protein CDS"
     gene            149844..150056
                     /locus_tag="TPANIC_RS05550"
                     /pseudo
                     /standard_name="gene"
     CDS             150116..150495
                     /locus_tag="TPANIC_RS05555"
                     /inference="COORDINATES: protein motif:HMM:NF022350.2"
                     /note="Derived by automated computational analysis using
                     gene prediction method: Protein Homology."
                     /codon_start=1
                     /transl_table=11
                     /product="DUF2715 domain-containing protein"
                     /protein_id="WP_175608052.1"
                     /standard_name="DUF2715 domain-containing protein CDS"
     gene            150116..150495
                     /locus_tag="TPANIC_RS05555"
                     /standard_name="gene"
     CDS             150684..151031
                     /locus_tag="TPANIC_0128"
                     /old_locus_tag="TPANIC_0128"
                     /inference="COORDINATES: similar to AA
                     sequence:RefSeq:WP_010881577.1"
                     /note="Derived by automated computational analysis using
                     gene prediction method: Protein Homology."
                     /codon_start=1
                     /transl_table=11
                     /product="hypothetical protein"
                     /protein_id="WP_010881577.1"
                     /standard_name="hypothetical protein CDS"
     gene            150684..151031
                     /locus_tag="TPANIC_0128"
                     /old_locus_tag="TPANIC_0128"
                     /standard_name="gene"
     CDS             151016..151492
                     /locus_tag="TPANIC_0129"
                     /old_locus_tag="TPANIC_0129"
                     /inference="COORDINATES: similar to AA
                     sequence:RefSeq:WP_010881578.1"
                     /note="Derived by automated computational analysis using
                     gene prediction method: Protein Homology."
                     /codon_start=1
                     /transl_table=11
                     /product="hypothetical protein"
                     /protein_id="WP_010881578.1"
                     /standard_name="hypothetical protein CDS"
     gene            151016..151492
                     /locus_tag="TPANIC_0129"
                     /old_locus_tag="TPANIC_0129"
                     /standard_name="gene"
     CDS             complement(152312..154108)
                     /locus_tag="TPANIC_0131"
                     /old_locus_tag="TPANIC_0131"
                     /inference="COORDINATES: similar to AA
                     sequence:RefSeq:WP_016480005.1"
                     /note="Derived by automated computational analysis using
                     gene prediction method: Protein Homology."
                     /codon_start=1
                     /transl_table=11
                     /product="major outer sheath N-terminal domain-containing
                     protein"
                     /protein_id="WP_010881566.1"
                     /standard_name="major outer sheath N-terminal
                     domain-containing protein CDS"
     gene            complement(152312..154108)
                     /locus_tag="TPANIC_0131"
                     /old_locus_tag="TPANIC_0131"
                     /standard_name="gene"
     CDS             complement(154348..155577)
                     /locus_tag="TPANIC_0133"
                     /old_locus_tag="TPANIC_0133"
                     /inference="COORDINATES: similar to AA
                     sequence:RefSeq:WP_014342288.1"
                     /note="Derived by automated computational analysis using
                     gene prediction method: Protein Homology."
                     /codon_start=1
                     /transl_table=11
                     /product="hypothetical protein"
                     /protein_id="WP_175393423.1"
                     /standard_name="hypothetical protein CDS"
     gene            complement(154348..155577)
                     /locus_tag="TPANIC_0133"
                     /old_locus_tag="TPANIC_0133"
                     /standard_name="gene"
     CDS             complement(155577..156707)
                     /locus_tag="TPANIC_0134"
                     /old_locus_tag="TPANIC_0134"
                     /inference="COORDINATES: similar to AA
                     sequence:RefSeq:WP_010881582.1"
                     /note="Derived by automated computational analysis using
                     gene prediction method: Protein Homology."
                     /codon_start=1
                     /transl_table=11
                     /product="hypothetical protein"
                     /protein_id="WP_010881582.1"
                     /standard_name="hypothetical protein CDS"
     gene            complement(155577..156707)
                     /locus_tag="TPANIC_0134"
                     /old_locus_tag="TPANIC_0134"
                     /standard_name="gene"
     CDS             157020..157592
                     /locus_tag="TPANIC_RS05460"
                     /inference="COORDINATES: similar to AA
                     sequence:RefSeq:WP_014342777.1"
                     /note="Derived by automated computational analysis using
                     gene prediction method: Protein Homology."
                     /codon_start=1
                     /transl_table=11
                     /product="hypothetical protein"
                     /protein_id="WP_175393424.1"
                     /standard_name="hypothetical protein CDS"
     gene            157020..157592
                     /locus_tag="TPANIC_RS05460"
                     /standard_name="gene"
     tRNA            157745..157817
                     /locus_tag="TPANIC_t0009"
                     /old_locus_tag="TPANIC_t0009"
                     /product="tRNA-Val"
                     /inference="COORDINATES: profile:tRNAscan-SE:2.0.12"
                     /note="Derived by automated computational analysis using
                     gene prediction method: tRNAscan-SE."
                     /anticodon="(pos:157780..157782,aa:Val,seq:tac)"
                     /standard_name="tRNA-Val"
     gene            157745..157817
                     /locus_tag="TPANIC_t0009"
                     /old_locus_tag="TPANIC_t0009"
                     /standard_name="gene"
     CDS             157956..159299
                     /locus_tag="TPANIC_0136"
                     /old_locus_tag="TPANIC_0136"
                     /inference="COORDINATES: similar to AA
                     sequence:RefSeq:WP_012460523.1"
                     /note="Derived by automated computational analysis using
                     gene prediction method: Protein Homology."
                     /codon_start=1
                     /transl_table=11
                     /product="hypothetical protein"
                     /protein_id="WP_237253590.1"
                     /standard_name="hypothetical protein CDS"
     gene            157956..159299
                     /locus_tag="TPANIC_0136"
                     /old_locus_tag="TPANIC_0136"
                     /standard_name="gene"
     CDS             159599..159793
                     /locus_tag="TPANIC_RS05560"
                     /inference="COORDINATES: protein motif:HMM:NF014743.2"
                     /note="incomplete; partial in the middle of a contig;
                     missing N-terminus; Derived by automated computational
                     analysis using gene prediction method: Protein Homology."
                     /pseudo
                     /codon_start=1
                     /transl_table=11
                     /product="major outer sheath C-terminal domain-containing
                     protein"
                     /standard_name="major outer sheath C-terminal
                     domain-containing protein CDS"
     gene            159599..159793
                     /locus_tag="TPANIC_RS05560"
                     /pseudo
                     /standard_name="gene"
     CDS             complement(159740..160477)
                     /locus_tag="TPANIC_0138"
                     /old_locus_tag="TPANIC_0138"
                     /inference="COORDINATES: similar to AA
                     sequence:RefSeq:WP_010881586.1"
                     /note="Derived by automated computational analysis using
                     gene prediction method: Protein Homology."
                     /codon_start=1
                     /transl_table=11
                     /product="hypothetical protein"
                     /protein_id="WP_010881586.1"
                     /standard_name="hypothetical protein CDS"
     gene            complement(159740..160477)
                     /locus_tag="TPANIC_0138"
                     /old_locus_tag="TPANIC_0138"
                     /standard_name="gene"
     CDS             complement(160485..161177)
                     /locus_tag="TPANIC_0139"
                     /old_locus_tag="TPANIC_0139"
                     /inference="COORDINATES: similar to AA
                     sequence:RefSeq:WP_010881587.1"
                     /note="Derived by automated computational analysis using
                     gene prediction method: Protein Homology."
                     /codon_start=1
                     /transl_table=11
                     /product="TrkA family potassium uptake protein"
                     /protein_id="WP_010881587.1"
                     /standard_name="TrkA family potassium uptake protein CDS"
     gene            complement(160485..161177)
                     /locus_tag="TPANIC_0139"
                     /old_locus_tag="TPANIC_0139"
                     /standard_name="gene"
     CDS             complement(161217..162935)
                     /locus_tag="TPANIC_0140"
                     /old_locus_tag="TPANIC_0140"
                     /inference="COORDINATES: similar to AA
                     sequence:RefSeq:WP_014342294.1"
                     /note="Derived by automated computational analysis using
                     gene prediction method: Protein Homology."
                     /codon_start=1
                     /transl_table=11
                     /product="TrkH family potassium uptake protein"
                     /protein_id="WP_235214070.1"
                     /standard_name="TrkH family potassium uptake protein CDS"
     gene            complement(161217..162935)
                     /locus_tag="TPANIC_0140"
                     /old_locus_tag="TPANIC_0140"
                     /standard_name="gene"
     CDS             163116..163649
                     /locus_tag="TPANIC_0141"
                     /old_locus_tag="TPANIC_0141"
                     /EC_number="2.1.1.63"
                     /inference="COORDINATES: similar to AA
                     sequence:RefSeq:WP_010881589.1"
                     /note="Derived by automated computational analysis using
                     gene prediction method: Protein Homology."
                     /codon_start=1
                     /transl_table=11
                     /product="methylated-DNA--[protein]-cysteine
                     S-methyltransferase"
                     /protein_id="WP_010881589.1"
                     /standard_name="methylated-DNA--[protein]-cysteine
                     S-methyltransferase CDS"
     gene            163116..163649
                     /locus_tag="TPANIC_0141"
                     /old_locus_tag="TPANIC_0141"
                     /standard_name="gene"
     CDS             complement(163600..164262)
                     /locus_tag="TPANIC_0142"
                     /old_locus_tag="TPANIC_0142"
                     /inference="COORDINATES: similar to AA
                     sequence:RefSeq:WP_013944844.1"
                     /note="Derived by automated computational analysis using
                     gene prediction method: Protein Homology."
                     /codon_start=1
                     /transl_table=11
                     /product="ABC transporter ATP-binding protein"
                     /protein_id="WP_010881590.1"
                     /standard_name="ABC transporter ATP-binding protein CDS"
     gene            complement(163600..164262)
                     /locus_tag="TPANIC_0142"
                     /old_locus_tag="TPANIC_0142"
                     /standard_name="gene"
     CDS             complement(164255..165997)
                     /locus_tag="TPANIC_0143"
                     /old_locus_tag="TPANIC_0143"
                     /inference="COORDINATES: similar to AA
                     sequence:RefSeq:WP_014342716.1"
                     /note="Derived by automated computational analysis using
                     gene prediction method: Protein Homology."
                     /codon_start=1
                     /transl_table=11
                     /product="iron ABC transporter permease"
                     /protein_id="WP_237249924.1"
                     /standard_name="iron ABC transporter permease CDS"
     gene            complement(164255..165997)
                     /locus_tag="TPANIC_0143"
                     /old_locus_tag="TPANIC_0143"
                     /standard_name="gene"
     CDS             complement(165994..167001)
                     /locus_tag="TPANIC_0144"
                     /old_locus_tag="TPANIC_0144"
                     /inference="COORDINATES: similar to AA
                     sequence:RefSeq:WP_013944846.1"
                     /note="Derived by automated computational analysis using
                     gene prediction method: Protein Homology."
                     /codon_start=1
                     /transl_table=11
                     /product="thiamine ABC transporter substrate binding
                     subunit"
                     /protein_id="WP_010881592.1"
                     /standard_name="thiamine ABC transporter substrate binding
                     subunit CDS"
     gene            complement(165994..167001)
                     /locus_tag="TPANIC_0144"
                     /old_locus_tag="TPANIC_0144"
                     /standard_name="gene"
     CDS             167111..169081
                     /locus_tag="TPANIC_0145"
                     /old_locus_tag="TPANIC_0145"
                     /inference="COORDINATES: similar to AA
                     sequence:RefSeq:WP_010881593.1"
                     /note="Derived by automated computational analysis using
                     gene prediction method: Protein Homology."
                     /codon_start=1
                     /transl_table=11
                     /product="long-chain fatty acid--CoA ligase"
                     /protein_id="WP_010881593.1"
                     /standard_name="long-chain fatty acid--CoA ligase CDS"
     gene            167111..169081
                     /locus_tag="TPANIC_0145"
                     /old_locus_tag="TPANIC_0145"
                     /standard_name="gene"
     tRNA            complement(169156..169237)
                     /locus_tag="TPANIC_t0010"
                     /old_locus_tag="TPANIC_t0010"
                     /product="tRNA-Leu"
                     /inference="COORDINATES: profile:tRNAscan-SE:2.0.12"
                     /note="Derived by automated computational analysis using
                     gene prediction method: tRNAscan-SE."
                     /anticodon="(pos:complement(169145..169147),aa:Leu,seq:gag
                     )"
                     /standard_name="tRNA-Leu"
     gene            complement(169156..169237)
                     /locus_tag="TPANIC_t0010"
                     /old_locus_tag="TPANIC_t0010"
                     /standard_name="gene"
     CDS             169212..169901
                     /locus_tag="TPANIC_RS05215"
                     /inference="COORDINATES: protein motif:HMM:NF014471.2"
                     /note="Derived by automated computational analysis using
                     gene prediction method: Protein Homology."
                     /codon_start=1
                     /transl_table=11
                     /product="chromate transporter"
                     /protein_id="WP_025267561.1"
                     /standard_name="chromate transporter CDS"
     gene            169212..169901
                     /locus_tag="TPANIC_RS05215"
                     /standard_name="gene"
     CDS             169898..170476
                     /locus_tag="TPANIC_RS00750"
                     /inference="COORDINATES: similar to AA
                     sequence:RefSeq:WP_002699164.1"
                     /note="Derived by automated computational analysis using
                     gene prediction method: Protein Homology."
                     /codon_start=1
                     /transl_table=11
                     /product="chromate transporter"
                     /protein_id="WP_025267562.1"
                     /standard_name="chromate transporter CDS"
     gene            169898..170476
                     /locus_tag="TPANIC_RS00750"
                     /standard_name="gene"
     CDS             complement(170486..172345)
                     /locus_tag="TPANIC_0147"
                     /old_locus_tag="TPANIC_0147"
                     /inference="COORDINATES: similar to AA
                     sequence:RefSeq:WP_012460525.1"
                     /note="Derived by automated computational analysis using
                     gene prediction method: Protein Homology."
                     /codon_start=1
                     /transl_table=11
                     /product="alpha-amylase/4-alpha-glucanotransferase
                     domain-containing protein"
                     /protein_id="WP_010881594.1"
                     /standard_name="alpha-amylase/4-alpha-glucanotransferase
                     domain-containing protein CDS"
     gene            complement(170486..172345)
                     /locus_tag="TPANIC_0147"
                     /old_locus_tag="TPANIC_0147"
                     /standard_name="gene"
     CDS             complement(172342..172920)
                     /locus_tag="TPANIC_0148"
                     /old_locus_tag="TPANIC_0148"
                     /inference="COORDINATES: similar to AA
                     sequence:RefSeq:WP_014342299.1"
                     /note="Derived by automated computational analysis using
                     gene prediction method: Protein Homology."
                     /codon_start=1
                     /transl_table=11
                     /product="hypothetical protein"
                     /protein_id="WP_010881595.1"
                     /standard_name="hypothetical protein CDS"
     gene            complement(172342..172920)
                     /locus_tag="TPANIC_0148"
                     /old_locus_tag="TPANIC_0148"
                     /standard_name="gene"
     CDS             complement(172914..173507)
                     /locus_tag="TPANIC_0149"
                     /old_locus_tag="TPANIC_0149"
                     /inference="COORDINATES: similar to AA
                     sequence:RefSeq:WP_014342300.1"
                     /note="Derived by automated computational analysis using
                     gene prediction method: Protein Homology."
                     /codon_start=1
                     /transl_table=11
                     /product="hypothetical protein"
                     /protein_id="WP_010881596.1"
                     /standard_name="hypothetical protein CDS"
     gene            complement(172914..173507)
                     /locus_tag="TPANIC_0149"
                     /old_locus_tag="TPANIC_0149"
                     /standard_name="gene"
     CDS             complement(173500..173967)
                     /locus_tag="TPANIC_0150"
                     /old_locus_tag="TPANIC_0150"
                     /inference="COORDINATES: similar to AA
                     sequence:RefSeq:WP_010881597.1"
                     /note="Derived by automated computational analysis using
                     gene prediction method: Protein Homology."
                     /codon_start=1
                     /transl_table=11
                     /product="hypothetical protein"
                     /protein_id="WP_010881597.1"
                     /standard_name="hypothetical protein CDS"
     gene            complement(173500..173967)
                     /locus_tag="TPANIC_0150"
                     /old_locus_tag="TPANIC_0150"
                     /standard_name="gene"
     CDS             complement(173951..174970)
                     /locus_tag="TPANIC_0151"
                     /old_locus_tag="TPANIC_0151"
                     /inference="COORDINATES: similar to AA
                     sequence:RefSeq:WP_014342302.1"
                     /note="Derived by automated computational analysis using
                     gene prediction method: Protein Homology."
                     /codon_start=1
                     /transl_table=11
                     /product="RnfABCDGE type electron transport complex
                     subunit D"
                     /protein_id="WP_010881598.1"
                     /standard_name="RnfABCDGE type electron transport complex
                     subunit D CDS"
     gene            complement(173951..174970)
                     /locus_tag="TPANIC_0151"
                     /old_locus_tag="TPANIC_0151"
                     /standard_name="gene"
     CDS             complement(174957..176441)
                     /locus_tag="TPANIC_0152"
                     /old_locus_tag="TPANIC_0152"
                     /inference="COORDINATES: similar to AA
                     sequence:RefSeq:WP_014342780.1"
                     /note="Derived by automated computational analysis using
                     gene prediction method: Protein Homology."
                     /codon_start=1
                     /transl_table=11
                     /product="SLBB domain-containing protein"
                     /protein_id="WP_014342780.1"
                     /standard_name="SLBB domain-containing protein CDS"
     gene            complement(174957..176441)
                     /locus_tag="TPANIC_0152"
                     /old_locus_tag="TPANIC_0152"
                     /standard_name="gene"
     CDS             complement(176577..177068)
                     /locus_tag="TPANIC_0153"
                     /old_locus_tag="TPANIC_0153"
                     /inference="COORDINATES: similar to AA
                     sequence:RefSeq:WP_013944853.1"
                     /note="Derived by automated computational analysis using
                     gene prediction method: Protein Homology."
                     /codon_start=1
                     /transl_table=11
                     /product="divergent PAP2 family protein"
                     /protein_id="WP_010881600.1"
                     /standard_name="divergent PAP2 family protein CDS"
     gene            complement(176577..177068)
                     /locus_tag="TPANIC_0153"
                     /old_locus_tag="TPANIC_0153"
                     /standard_name="gene"
     CDS             177251..178330
                     /locus_tag="TPANIC_0154"
                     /old_locus_tag="TPANIC_0154"
                     /EC_number="5.4.99.-"
                     /inference="COORDINATES: similar to AA
                     sequence:RefSeq:WP_013944854.1"
                     /note="Derived by automated computational analysis using
                     gene prediction method: Protein Homology."
                     /codon_start=1
                     /transl_table=11
                     /product="RluA family pseudouridine synthase"
                     /protein_id="WP_235214074.1"
                     /standard_name="RluA family pseudouridine synthase CDS"
     gene            177251..178330
                     /locus_tag="TPANIC_0154"
                     /old_locus_tag="TPANIC_0154"
                     /standard_name="gene"
     CDS             178336..179451
                     /locus_tag="TPANIC_0155"
                     /old_locus_tag="TPANIC_0155"
                     /EC_number="3.4.24.-"
                     /inference="COORDINATES: similar to AA
                     sequence:RefSeq:WP_010881602.1"
                     /note="Derived by automated computational analysis using
                     gene prediction method: Protein Homology."
                     /codon_start=1
                     /transl_table=11
                     /product="M23 family metallopeptidase"
                     /protein_id="WP_010881602.1"
                     /standard_name="M23 family metallopeptidase CDS"
     gene            178336..179451
                     /locus_tag="TPANIC_0155"
                     /old_locus_tag="TPANIC_0155"
                     /standard_name="gene"
     CDS             complement(179492..179896)
                     /locus_tag="TPANIC_0156"
                     /old_locus_tag="TPANIC_0156"
                     /EC_number="3.1.2.-"
                     /inference="COORDINATES: similar to AA
                     sequence:RefSeq:WP_010881603.1"
                     /note="Derived by automated computational analysis using
                     gene prediction method: Protein Homology."
                     /codon_start=1
                     /transl_table=11
                     /product="thioesterase family protein"
                     /protein_id="WP_010881603.1"
                     /standard_name="thioesterase family protein CDS"
     gene            complement(179492..179896)
                     /locus_tag="TPANIC_0156"
                     /old_locus_tag="TPANIC_0156"
                     /standard_name="gene"
     CDS             complement(179893..180795)
                     /locus_tag="TPANIC_0157"
                     /old_locus_tag="TPANIC_0157"
                     /inference="COORDINATES: similar to AA
                     sequence:RefSeq:WP_010881604.1"
                     /note="Derived by automated computational analysis using
                     gene prediction method: Protein Homology."
                     /codon_start=1
                     /transl_table=11
                     /product="1-acyl-sn-glycerol-3-phosphate acyltransferase"
                     /protein_id="WP_010881604.1"
                     /standard_name="1-acyl-sn-glycerol-3-phosphate
                     acyltransferase CDS"
     gene            complement(179893..180795)
                     /locus_tag="TPANIC_0157"
                     /old_locus_tag="TPANIC_0157"
                     /standard_name="gene"
     CDS             complement(180792..181457)
                     /locus_tag="TPANIC_0158"
                     /old_locus_tag="TPANIC_0158"
                     /inference="COORDINATES: similar to AA
                     sequence:RefSeq:WP_013944858.1"
                     /note="Derived by automated computational analysis using
                     gene prediction method: Protein Homology."
                     /codon_start=1
                     /transl_table=11
                     /product="pyrimidine 5'-nucleotidase"
                     /protein_id="WP_014505423.1"
                     /standard_name="pyrimidine 5'-nucleotidase CDS"
     gene            complement(180792..181457)
                     /locus_tag="TPANIC_0158"
                     /old_locus_tag="TPANIC_0158"
                     /standard_name="gene"
     CDS             complement(181482..182510)
                     /locus_tag="TPANIC_0159"
                     /old_locus_tag="TPANIC_0159"
                     /inference="COORDINATES: similar to AA
                     sequence:RefSeq:WP_010881606.1"
                     /note="Derived by automated computational analysis using
                     gene prediction method: Protein Homology."
                     /codon_start=1
                     /transl_table=11
                     /product="hypothetical protein"
                     /protein_id="WP_010881606.1"
                     /standard_name="hypothetical protein CDS"
     gene            complement(181482..182510)
                     /locus_tag="TPANIC_0159"
                     /old_locus_tag="TPANIC_0159"
                     /standard_name="gene"
     CDS             complement(182626..184479)
                     /locus_tag="TPANIC_0160"
                     /old_locus_tag="TPANIC_0160"
                     /EC_number="6.1.1.15"
                     /inference="COORDINATES: similar to AA
                     sequence:RefSeq:WP_010881607.1"
                     /note="Derived by automated computational analysis using
                     gene prediction method: Protein Homology."
                     /codon_start=1
                     /transl_table=11
                     /product="proline--tRNA ligase"
                     /protein_id="WP_010881607.1"
                     /standard_name="proline--tRNA ligase CDS"
     gene            complement(182626..184479)
                     /locus_tag="TPANIC_0160"
                     /old_locus_tag="TPANIC_0160"
                     /standard_name="gene"
     CDS             complement(184591..185643)
                     /gene="ruvB"
                     /locus_tag="TPANIC_0162"
                     /old_locus_tag="TPANIC_0162"
                     /EC_number="3.6.4.12"
                     /inference="COORDINATES: similar to AA
                     sequence:RefSeq:WP_010881609.1"
                     /note="Derived by automated computational analysis using
                     gene prediction method: Protein Homology."
                     /codon_start=1
                     /transl_table=11
                     /product="Holliday junction branch migration DNA helicase
                     RuvB"
                     /protein_id="WP_010881609.1"
                     /standard_name="ruvB CDS"
     gene            complement(184591..185643)
                     /gene="ruvB"
                     /locus_tag="TPANIC_0162"
                     /old_locus_tag="TPANIC_0162"
                     /standard_name="ruvB gene"
     CDS             185819..186745
                     /gene="troA"
                     /locus_tag="TPANIC_0163"
                     /old_locus_tag="TPANIC_0163"
                     /inference="COORDINATES: similar to AA
                     sequence:RefSeq:WP_010881610.1"
                     /note="Derived by automated computational analysis using
                     gene prediction method: Protein Homology."
                     /codon_start=1
                     /transl_table=11
                     /product="transition metal ABC transporter
                     substrate-binding protein TroA"
                     /protein_id="WP_010881610.1"
                     /standard_name="troA CDS"
     gene            185819..186745
                     /gene="troA"
                     /locus_tag="TPANIC_0163"
                     /old_locus_tag="TPANIC_0163"
                     /standard_name="troA gene"
     CDS             186893..187693
                     /gene="troB"
                     /locus_tag="TPANIC_0164"
                     /old_locus_tag="TPANIC_0164"
                     /inference="COORDINATES: similar to AA
                     sequence:RefSeq:WP_010881611.1"
                     /note="Derived by automated computational analysis using
                     gene prediction method: Protein Homology."
                     /codon_start=1
                     /transl_table=11
                     /product="transition metal ABC transporter ATP-binding
                     protein TroB"
                     /protein_id="WP_010881611.1"
                     /standard_name="troB CDS"
     gene            186893..187693
                     /gene="troB"
                     /locus_tag="TPANIC_0164"
                     /old_locus_tag="TPANIC_0164"
                     /standard_name="troB gene"
     CDS             187665..188561
                     /gene="troC"
                     /locus_tag="TPANIC_0165"
                     /old_locus_tag="TPANIC_0165"
                     /inference="COORDINATES: similar to AA
                     sequence:RefSeq:WP_010881612.1"
                     /note="Derived by automated computational analysis using
                     gene prediction method: Protein Homology."
                     /codon_start=1
                     /transl_table=11
                     /product="transition metal ABC transporter permease
                     subunit TroC"
                     /protein_id="WP_010881612.1"
                     /standard_name="troC CDS"
     gene            187665..188561
                     /gene="troC"
                     /locus_tag="TPANIC_0165"
                     /old_locus_tag="TPANIC_0165"
                     /standard_name="troC gene"
     CDS             188565..189668
                     /gene="troD"
                     /locus_tag="TPANIC_0166"
                     /old_locus_tag="TPANIC_0166"
                     /inference="COORDINATES: similar to AA
                     sequence:RefSeq:WP_014342310.1"
                     /note="Derived by automated computational analysis using
                     gene prediction method: Protein Homology."
                     /codon_start=1
                     /transl_table=11
                     /product="transition metal ABC transporter permease
                     subunit TroD"
                     /protein_id="WP_014342310.1"
                     /standard_name="troD CDS"
     gene            188565..189668
                     /gene="troD"
                     /locus_tag="TPANIC_0166"
                     /old_locus_tag="TPANIC_0166"
                     /standard_name="troD gene"
     CDS             189678..190139
                     /gene="troR"
                     /locus_tag="TPANIC_0167"
                     /old_locus_tag="TPANIC_0167"
                     /inference="COORDINATES: similar to AA
                     sequence:RefSeq:WP_010881614.1"
                     /note="Derived by automated computational analysis using
                     gene prediction method: Protein Homology."
                     /codon_start=1
                     /transl_table=11
                     /product="manganese/iron-sensitive transcriptional
                     repressor TroR"
                     /protein_id="WP_010881614.1"
                     /standard_name="troR CDS"
     gene            189678..190139
                     /gene="troR"
                     /locus_tag="TPANIC_0167"
                     /old_locus_tag="TPANIC_0167"
                     /standard_name="troR gene"
     CDS             190219..190974
                     /gene="gpmA"
                     /locus_tag="TPANIC_0168"
                     /old_locus_tag="TPANIC_0168"
                     /EC_number="5.4.2.11"
                     /inference="COORDINATES: similar to AA
                     sequence:RefSeq:WP_010881615.1"
                     /note="Derived by automated computational analysis using
                     gene prediction method: Protein Homology."
                     /codon_start=1
                     /transl_table=11
                     /product="2,3-diphosphoglycerate-dependent
                     phosphoglycerate mutase"
                     /protein_id="WP_010881615.1"
                     /standard_name="gpmA CDS"
     gene            190219..190974
                     /gene="gpmA"
                     /locus_tag="TPANIC_0168"
                     /old_locus_tag="TPANIC_0168"
                     /standard_name="gpmA gene"
     tRNA            191100..191172
                     /locus_tag="TPANIC_t0011"
                     /old_locus_tag="TPANIC_t0011"
                     /product="tRNA-Met"
                     /inference="COORDINATES: profile:tRNAscan-SE:2.0.12"
                     /note="Derived by automated computational analysis using
                     gene prediction method: tRNAscan-SE."
                     /anticodon="(pos:191077..191079,aa:Met,seq:cat)"
                     /standard_name="tRNA-Met"
     gene            191100..191172
                     /locus_tag="TPANIC_t0011"
                     /old_locus_tag="TPANIC_t0011"
                     /standard_name="gene"
     CDS             191293..192102
                     /locus_tag="TPANIC_0170"
                     /old_locus_tag="TPANIC_0170"
                     /EC_number="3.2.2.9"
                     /inference="COORDINATES: similar to AA
                     sequence:RefSeq:WP_013944865.1"
                     /note="Derived by automated computational analysis using
                     gene prediction method: Protein Homology."
                     /codon_start=1
                     /transl_table=11
                     /product="5'-methylthioadenosine/adenosylhomocysteine
                     nucleosidase"
                     /protein_id="WP_010881617.1"
                     /standard_name="5'-methylthioadenosine/adenosylhomocystein
                     e nucleosidase CDS"
     gene            191293..192102
                     /locus_tag="TPANIC_0170"
                     /old_locus_tag="TPANIC_0170"
                     /standard_name="gene"
     CDS             192202..192630
                     /locus_tag="TPANIC_0171"
                     /old_locus_tag="TPANIC_0171"
                     /inference="COORDINATES: similar to AA
                     sequence:RefSeq:WP_010881618.1"
                     /note="Derived by automated computational analysis using
                     gene prediction method: Protein Homology."
                     /codon_start=1
                     /transl_table=11
                     /product="FMN-binding protein"
                     /protein_id="WP_010881618.1"
                     /standard_name="FMN-binding protein CDS"
     gene            192202..192630
                     /locus_tag="TPANIC_0171"
                     /old_locus_tag="TPANIC_0171"
                     /standard_name="gene"
     CDS             complement(192620..193999)
                     /locus_tag="TPANIC_0172"
                     /old_locus_tag="TPANIC_0172"
                     /inference="COORDINATES: similar to AA
                     sequence:RefSeq:WP_014342312.1"
                     /note="Derived by automated computational analysis using
                     gene prediction method: Protein Homology."
                     /codon_start=1
                     /transl_table=11
                     /product="diguanylate cyclase"
                     /protein_id="WP_014342312.1"
                     /standard_name="diguanylate cyclase CDS"
     gene            complement(192620..193999)
                     /locus_tag="TPANIC_0172"
                     /old_locus_tag="TPANIC_0172"
                     /standard_name="gene"
     CDS             complement(193992..195512)
                     /locus_tag="TPANIC_0174"
                     /old_locus_tag="TPANIC_0174"
                     /inference="COORDINATES: similar to AA
                     sequence:RefSeq:WP_014342313.1"
                     /note="Derived by automated computational analysis using
                     gene prediction method: Protein Homology."
                     /codon_start=1
                     /transl_table=11
                     /product="6-hydroxymethylpterin diphosphokinase MptE-like
                     protein"
                     /protein_id="WP_014342313.1"
                     /standard_name="6-hydroxymethylpterin diphosphokinase
                     MptE-like protein CDS"
     gene            complement(193992..195512)
                     /locus_tag="TPANIC_0174"
                     /old_locus_tag="TPANIC_0174"
                     /standard_name="gene"
     CDS             complement(195509..196921)
                     /locus_tag="TPANIC_RS00885"
                     /inference="COORDINATES: similar to AA
                     sequence:RefSeq:WP_014342314.1"
                     /note="Derived by automated computational analysis using
                     gene prediction method: Protein Homology."
                     /codon_start=1
                     /transl_table=11
                     /product="6-hydroxymethylpterin diphosphokinase MptE-like
                     protein"
                     /protein_id="WP_014342314.1"
                     /standard_name="6-hydroxymethylpterin diphosphokinase
                     MptE-like protein CDS"
     gene            complement(195509..196921)
                     /locus_tag="TPANIC_RS00885"
                     /standard_name="gene"
     CDS             complement(196912..197838)
                     /locus_tag="TPANIC_0178"
                     /old_locus_tag="TPANIC_0178"
                     /inference="COORDINATES: similar to AA
                     sequence:RefSeq:WP_013944870.1"
                     /note="Derived by automated computational analysis using
                     gene prediction method: Protein Homology."
                     /codon_start=1
                     /transl_table=11
                     /product="hypothetical protein"
                     /protein_id="WP_010881625.1"
                     /standard_name="hypothetical protein CDS"
     gene            complement(196912..197838)
                     /locus_tag="TPANIC_0178"
                     /old_locus_tag="TPANIC_0178"
                     /standard_name="gene"
     CDS             complement(197838..199544)
                     /locus_tag="TPANIC_0179"
                     /old_locus_tag="TPANIC_0179"
                     /inference="COORDINATES: similar to AA
                     sequence:RefSeq:WP_012460526.1"
                     /note="Derived by automated computational analysis using
                     gene prediction method: Protein Homology."
                     /codon_start=1
                     /transl_table=11
                     /product="hypothetical protein"
                     /protein_id="WP_235214075.1"
                     /standard_name="hypothetical protein CDS"
     gene            complement(197838..199544)
                     /locus_tag="TPANIC_0179"
                     /old_locus_tag="TPANIC_0179"
                     /standard_name="gene"
     CDS             199815..200258
                     /locus_tag="TPANIC_0181"
                     /old_locus_tag="TPANIC_0181"
                     /inference="COORDINATES: similar to AA
                     sequence:RefSeq:WP_010881628.1"
                     /note="Derived by automated computational analysis using
                     gene prediction method: Protein Homology."
                     /codon_start=1
                     /transl_table=11
                     /product="septum formation initiator family protein"
                     /protein_id="WP_010881628.1"
                     /standard_name="septum formation initiator family protein
                     CDS"
     gene            199815..200258
                     /locus_tag="TPANIC_0181"
                     /old_locus_tag="TPANIC_0181"
                     /standard_name="gene"
     CDS             200239..200877
                     /locus_tag="TPANIC_0182"
                     /old_locus_tag="TPANIC_0182"
                     /EC_number="2.7.7.87"
                     /inference="COORDINATES: similar to AA
                     sequence:RefSeq:WP_014342316.1"
                     /note="Derived by automated computational analysis using
                     gene prediction method: Protein Homology."
                     /codon_start=1
                     /transl_table=11
                     /product="L-threonylcarbamoyladenylate synthase"
                     /protein_id="WP_014342316.1"
                     /standard_name="L-threonylcarbamoyladenylate synthase CDS"
     gene            200239..200877
                     /locus_tag="TPANIC_0182"
                     /old_locus_tag="TPANIC_0182"
                     /standard_name="gene"
     CDS             complement(200880..201725)
                     /locus_tag="TPANIC_0183"
                     /old_locus_tag="TPANIC_0183"
                     /inference="COORDINATES: similar to AA
                     sequence:RefSeq:WP_010881630.1"
                     /note="Derived by automated computational analysis using
                     gene prediction method: Protein Homology."
                     /codon_start=1
                     /transl_table=11
                     /product="hypothetical protein"
                     /protein_id="WP_010881630.1"
                     /standard_name="hypothetical protein CDS"
     gene            complement(200880..201725)
                     /locus_tag="TPANIC_0183"
                     /old_locus_tag="TPANIC_0183"
                     /standard_name="gene"
     CDS             complement(201730..202194)
                     /gene="smpB"
                     /locus_tag="TPANIC_0184"
                     /old_locus_tag="TPANIC_0184"
                     /inference="COORDINATES: similar to AA
                     sequence:RefSeq:WP_013944875.1"
                     /note="Derived by automated computational analysis using
                     gene prediction method: Protein Homology."
                     /codon_start=1
                     /transl_table=11
                     /product="SsrA-binding protein"
                     /protein_id="WP_010881631.1"
                     /standard_name="smpB CDS"
     gene            complement(201730..202194)
                     /gene="smpB"
                     /locus_tag="TPANIC_0184"
                     /old_locus_tag="TPANIC_0184"
                     /standard_name="smpB gene"
     CDS             202363..202989
                     /gene="lepB"
                     /locus_tag="TPANIC_0185"
                     /old_locus_tag="TPANIC_0185"
                     /EC_number="3.4.21.89"
                     /inference="COORDINATES: similar to AA
                     sequence:RefSeq:WP_013944876.1"
                     /note="Derived by automated computational analysis using
                     gene prediction method: Protein Homology."
                     /codon_start=1
                     /transl_table=11
                     /product="signal peptidase I"
                     /protein_id="WP_237249926.1"
                     /standard_name="lepB CDS"
     gene            202363..202989
                     /gene="lepB"
                     /locus_tag="TPANIC_0185"
                     /old_locus_tag="TPANIC_0185"
                     /standard_name="lepB gene"
     CDS             203008..204225
                     /locus_tag="TPANIC_0186"
                     /old_locus_tag="TPANIC_0186"
                     /inference="COORDINATES: similar to AA
                     sequence:RefSeq:WP_013944877.1"
                     /note="Derived by automated computational analysis using
                     gene prediction method: Protein Homology."
                     /codon_start=1
                     /transl_table=11
                     /product="coproporphyrinogen-III oxidase family protein"
                     /protein_id="WP_014342317.1"
                     /standard_name="coproporphyrinogen-III oxidase family
                     protein CDS"
     gene            203008..204225
                     /locus_tag="TPANIC_0186"
                     /old_locus_tag="TPANIC_0186"
                     /standard_name="gene"
     CDS             204589..205776
                     /gene="tuf"
                     /locus_tag="TPANIC_0187"
                     /old_locus_tag="TPANIC_0187"
                     /inference="COORDINATES: similar to AA
                     sequence:RefSeq:WP_010881634.1"
                     /note="Derived by automated computational analysis using
                     gene prediction method: Protein Homology."
                     /codon_start=1
                     /transl_table=11
                     /product="elongation factor Tu"
                     /protein_id="WP_010881634.1"
                     /standard_name="tuf CDS"
     gene            204589..205776
                     /gene="tuf"
                     /locus_tag="TPANIC_0187"
                     /old_locus_tag="TPANIC_0187"
                     /standard_name="tuf gene"
     CDS             205848..206156
                     /gene="rpsJ"
                     /locus_tag="TPANIC_0188"
                     /old_locus_tag="TPANIC_0188"
                     /inference="COORDINATES: similar to AA
                     sequence:RefSeq:WP_010881635.1"
                     /note="Derived by automated computational analysis using
                     gene prediction method: Protein Homology."
                     /codon_start=1
                     /transl_table=11
                     /product="30S ribosomal protein S10"
                     /protein_id="WP_010881635.1"
                     /standard_name="rpsJ CDS"
     gene            205848..206156
                     /gene="rpsJ"
                     /locus_tag="TPANIC_0188"
                     /old_locus_tag="TPANIC_0188"
                     /standard_name="rpsJ gene"
     CDS             206203..206829
                     /gene="rplC"
                     /locus_tag="TPANIC_0189"
                     /old_locus_tag="TPANIC_0189"
                     /inference="COORDINATES: similar to AA
                     sequence:RefSeq:WP_014342318.1"
                     /note="Derived by automated computational analysis using
                     gene prediction method: Protein Homology."
                     /codon_start=1
                     /transl_table=11
                     /product="50S ribosomal protein L3"
                     /protein_id="WP_010881636.1"
                     /standard_name="rplC CDS"
     gene            206203..206829
                     /gene="rplC"
                     /locus_tag="TPANIC_0189"
                     /old_locus_tag="TPANIC_0189"
                     /standard_name="rplC gene"
     CDS             206843..207493
                     /gene="rplD"
                     /locus_tag="TPANIC_0190"
                     /old_locus_tag="TPANIC_0190"
                     /inference="COORDINATES: similar to AA
                     sequence:RefSeq:WP_014342319.1"
                     /note="Derived by automated computational analysis using
                     gene prediction method: Protein Homology."
                     /codon_start=1
                     /transl_table=11
                     /product="50S ribosomal protein L4"
                     /protein_id="WP_010881637.1"
                     /standard_name="rplD CDS"
     gene            206843..207493
                     /gene="rplD"
                     /locus_tag="TPANIC_0190"
                     /old_locus_tag="TPANIC_0190"
                     /standard_name="rplD gene"
     CDS             207480..207764
                     /locus_tag="TPANIC_0191"
                     /old_locus_tag="TPANIC_0191"
                     /inference="COORDINATES: similar to AA
                     sequence:RefSeq:WP_010881638.1"
                     /note="Derived by automated computational analysis using
                     gene prediction method: Protein Homology."
                     /codon_start=1
                     /transl_table=11
                     /product="50S ribosomal protein L23"
                     /protein_id="WP_010881638.1"
                     /standard_name="50S ribosomal protein L23 CDS"
     gene            207480..207764
                     /locus_tag="TPANIC_0191"
                     /old_locus_tag="TPANIC_0191"
                     /standard_name="gene"
     CDS             207820..208641
                     /gene="rplB"
                     /locus_tag="TPANIC_0192"
                     /old_locus_tag="TPANIC_0192"
                     /inference="COORDINATES: similar to AA
                     sequence:RefSeq:WP_010881639.1"
                     /note="Derived by automated computational analysis using
                     gene prediction method: Protein Homology."
                     /codon_start=1
                     /transl_table=11
                     /product="50S ribosomal protein L2"
                     /protein_id="WP_010881639.1"
                     /standard_name="rplB CDS"
     gene            207820..208641
                     /gene="rplB"
                     /locus_tag="TPANIC_0192"
                     /old_locus_tag="TPANIC_0192"
                     /standard_name="rplB gene"
     CDS             208651..208938
                     /gene="rpsS"
                     /locus_tag="TPANIC_0193"
                     /old_locus_tag="TPANIC_0193"
                     /inference="COORDINATES: similar to AA
                     sequence:RefSeq:WP_010881640.1"
                     /note="Derived by automated computational analysis using
                     gene prediction method: Protein Homology."
                     /codon_start=1
                     /transl_table=11
                     /product="30S ribosomal protein S19"
                     /protein_id="WP_010881640.1"
                     /standard_name="rpsS CDS"
     gene            208651..208938
                     /gene="rpsS"
                     /locus_tag="TPANIC_0193"
                     /old_locus_tag="TPANIC_0193"
                     /standard_name="rpsS gene"
     CDS             208947..209321
                     /gene="rplV"
                     /locus_tag="TPANIC_0194"
                     /old_locus_tag="TPANIC_0194"
                     /inference="COORDINATES: similar to AA
                     sequence:RefSeq:WP_010881641.1"
                     /note="Derived by automated computational analysis using
                     gene prediction method: Protein Homology."
                     /codon_start=1
                     /transl_table=11
                     /product="50S ribosomal protein L22"
                     /protein_id="WP_010881641.1"
                     /standard_name="rplV CDS"
     gene            208947..209321
                     /gene="rplV"
                     /locus_tag="TPANIC_0194"
                     /old_locus_tag="TPANIC_0194"
                     /standard_name="rplV gene"
     CDS             209305..210048
                     /gene="rpsC"
                     /locus_tag="TPANIC_0195"
                     /old_locus_tag="TPANIC_0195"
                     /inference="COORDINATES: similar to AA
                     sequence:RefSeq:WP_013944882.1"
                     /note="Derived by automated computational analysis using
                     gene prediction method: Protein Homology."
                     /codon_start=1
                     /transl_table=11
                     /product="30S ribosomal protein S3"
                     /protein_id="WP_010881642.1"
                     /standard_name="rpsC CDS"
     gene            209305..210048
                     /gene="rpsC"
                     /locus_tag="TPANIC_0195"
                     /old_locus_tag="TPANIC_0195"
                     /standard_name="rpsC gene"
     CDS             210052..210471
                     /gene="rplP"
                     /locus_tag="TPANIC_0196"
                     /old_locus_tag="TPANIC_0196"
                     /inference="COORDINATES: similar to AA
                     sequence:RefSeq:WP_014343531.1"
                     /note="Derived by automated computational analysis using
                     gene prediction method: Protein Homology."
                     /codon_start=1
                     /transl_table=11
                     /product="50S ribosomal protein L16"
                     /protein_id="WP_010881643.1"
                     /standard_name="rplP CDS"
     gene            210052..210471
                     /gene="rplP"
                     /locus_tag="TPANIC_0196"
                     /old_locus_tag="TPANIC_0196"
                     /standard_name="rplP gene"
     CDS             210486..210704
                     /gene="rpmC"
                     /locus_tag="TPANIC_0197"
                     /old_locus_tag="TPANIC_0197"
                     /inference="COORDINATES: similar to AA
                     sequence:RefSeq:WP_010881644.1"
                     /note="Derived by automated computational analysis using
                     gene prediction method: Protein Homology."
                     /codon_start=1
                     /transl_table=11
                     /product="50S ribosomal protein L29"
                     /protein_id="WP_010881644.1"
                     /standard_name="rpmC CDS"
     gene            210486..210704
                     /gene="rpmC"
                     /locus_tag="TPANIC_0197"
                     /old_locus_tag="TPANIC_0197"
                     /standard_name="rpmC gene"
     CDS             210719..210973
                     /gene="rpsQ"
                     /locus_tag="TPANIC_0198"
                     /old_locus_tag="TPANIC_0198"
                     /inference="COORDINATES: similar to AA
                     sequence:RefSeq:WP_010881645.1"
                     /note="Derived by automated computational analysis using
                     gene prediction method: Protein Homology."
                     /codon_start=1
                     /transl_table=11
                     /product="30S ribosomal protein S17"
                     /protein_id="WP_010881645.1"
                     /standard_name="rpsQ CDS"
     gene            210719..210973
                     /gene="rpsQ"
                     /locus_tag="TPANIC_0198"
                     /old_locus_tag="TPANIC_0198"
                     /standard_name="rpsQ gene"
     CDS             210986..211354
                     /gene="rplN"
                     /locus_tag="TPANIC_0199"
                     /old_locus_tag="TPANIC_0199"
                     /inference="COORDINATES: similar to AA
                     sequence:RefSeq:WP_010881646.1"
                     /note="Derived by automated computational analysis using
                     gene prediction method: Protein Homology."
                     /codon_start=1
                     /transl_table=11
                     /product="50S ribosomal protein L14"
                     /protein_id="WP_010881646.1"
                     /standard_name="rplN CDS"
     gene            210986..211354
                     /gene="rplN"
                     /locus_tag="TPANIC_0199"
                     /old_locus_tag="TPANIC_0199"
                     /standard_name="rplN gene"
     CDS             211366..211677
                     /gene="rplX"
                     /locus_tag="TPANIC_0200"
                     /old_locus_tag="TPANIC_0200"
                     /inference="COORDINATES: similar to AA
                     sequence:RefSeq:WP_015613206.1"
                     /note="Derived by automated computational analysis using
                     gene prediction method: Protein Homology."
                     /codon_start=1
                     /transl_table=11
                     /product="50S ribosomal protein L24"
                     /protein_id="WP_010881647.1"
                     /standard_name="rplX CDS"
     gene            211366..211677
                     /gene="rplX"
                     /locus_tag="TPANIC_0200"
                     /old_locus_tag="TPANIC_0200"
                     /standard_name="rplX gene"
     CDS             211674..212231
                     /gene="rplE"
                     /locus_tag="TPANIC_0201"
                     /old_locus_tag="TPANIC_0201"
                     /inference="COORDINATES: similar to AA
                     sequence:RefSeq:WP_010881648.1"
                     /note="Derived by automated computational analysis using
                     gene prediction method: Protein Homology."
                     /codon_start=1
                     /transl_table=11
                     /product="50S ribosomal protein L5"
                     /protein_id="WP_014342323.1"
                     /standard_name="rplE CDS"
     gene            211674..212231
                     /gene="rplE"
                     /locus_tag="TPANIC_0201"
                     /old_locus_tag="TPANIC_0201"
                     /standard_name="rplE gene"
     CDS             212243..212428
                     /locus_tag="TPANIC_0202"
                     /old_locus_tag="TPANIC_0202"
                     /inference="COORDINATES: similar to AA
                     sequence:RefSeq:WP_002557082.1"
                     /note="Derived by automated computational analysis using
                     gene prediction method: Protein Homology."
                     /codon_start=1
                     /transl_table=11
                     /product="type Z 30S ribosomal protein S14"
                     /protein_id="WP_010881649.1"
                     /standard_name="type Z 30S ribosomal protein S14 CDS"
     gene            212243..212428
                     /locus_tag="TPANIC_0202"
                     /old_locus_tag="TPANIC_0202"
                     /standard_name="gene"
     CDS             212444..212842
                     /gene="rpsH"
                     /locus_tag="TPANIC_0203"
                     /old_locus_tag="TPANIC_0203"
                     /inference="COORDINATES: similar to AA
                     sequence:RefSeq:WP_010881650.1"
                     /note="Derived by automated computational analysis using
                     gene prediction method: Protein Homology."
                     /codon_start=1
                     /transl_table=11
                     /product="30S ribosomal protein S8"
                     /protein_id="WP_010881650.1"
                     /standard_name="rpsH CDS"
     gene            212444..212842
                     /gene="rpsH"
                     /locus_tag="TPANIC_0203"
                     /old_locus_tag="TPANIC_0203"
                     /standard_name="rpsH gene"
     CDS             212852..213391
                     /gene="rplF"
                     /locus_tag="TPANIC_0204"
                     /old_locus_tag="TPANIC_0204"
                     /inference="COORDINATES: similar to AA
                     sequence:RefSeq:WP_013944888.1"
                     /note="Derived by automated computational analysis using
                     gene prediction method: Protein Homology."
                     /codon_start=1
                     /transl_table=11
                     /product="50S ribosomal protein L6"
                     /protein_id="WP_010881651.1"
                     /standard_name="rplF CDS"
     gene            212852..213391
                     /gene="rplF"
                     /locus_tag="TPANIC_0204"
                     /old_locus_tag="TPANIC_0204"
                     /standard_name="rplF gene"
     CDS             213400..213762
                     /gene="rplR"
                     /locus_tag="TPANIC_0205"
                     /old_locus_tag="TPANIC_0205"
                     /inference="COORDINATES: similar to AA
                     sequence:RefSeq:WP_010881652.1"
                     /note="Derived by automated computational analysis using
                     gene prediction method: Protein Homology."
                     /codon_start=1
                     /transl_table=11
                     /product="50S ribosomal protein L18"
                     /protein_id="WP_010881652.1"
                     /standard_name="rplR CDS"
     gene            213400..213762
                     /gene="rplR"
                     /locus_tag="TPANIC_0205"
                     /old_locus_tag="TPANIC_0205"
                     /standard_name="rplR gene"
     CDS             213771..214289
                     /gene="rpsE"
                     /locus_tag="TPANIC_0206"
                     /old_locus_tag="TPANIC_0206"
                     /inference="COORDINATES: similar to AA
                     sequence:RefSeq:WP_010881653.1"
                     /note="Derived by automated computational analysis using
                     gene prediction method: Protein Homology."
                     /codon_start=1
                     /transl_table=11
                     /product="30S ribosomal protein S5"
                     /protein_id="WP_010881653.1"
                     /standard_name="rpsE CDS"
     gene            213771..214289
                     /gene="rpsE"
                     /locus_tag="TPANIC_0206"
                     /old_locus_tag="TPANIC_0206"
                     /standard_name="rpsE gene"
     CDS             214292..214477
                     /gene="rpmD"
                     /locus_tag="TPANIC_0206a"
                     /old_locus_tag="TPANIC_0206a"
                     /inference="COORDINATES: similar to AA
                     sequence:RefSeq:WP_010881654.1"
                     /note="Derived by automated computational analysis using
                     gene prediction method: Protein Homology."
                     /codon_start=1
                     /transl_table=11
                     /product="50S ribosomal protein L30"
                     /protein_id="WP_010881654.1"
                     /standard_name="rpmD CDS"
     gene            214292..214477
                     /gene="rpmD"
                     /locus_tag="TPANIC_0206a"
                     /old_locus_tag="TPANIC_0206a"
                     /standard_name="rpmD gene"
     CDS             214477..214938
                     /gene="rplO"
                     /locus_tag="TPANIC_0207"
                     /old_locus_tag="TPANIC_0207"
                     /inference="COORDINATES: similar to AA
                     sequence:RefSeq:WP_010881655.1"
                     /note="Derived by automated computational analysis using
                     gene prediction method: Protein Homology."
                     /codon_start=1
                     /transl_table=11
                     /product="50S ribosomal protein L15"
                     /protein_id="WP_010881655.1"
                     /standard_name="rplO CDS"
     gene            214477..214938
                     /gene="rplO"
                     /locus_tag="TPANIC_0207"
                     /old_locus_tag="TPANIC_0207"
                     /standard_name="rplO gene"
     CDS             214946..216265
                     /gene="secY"
                     /locus_tag="TPANIC_0208"
                     /old_locus_tag="TPANIC_0208"
                     /inference="COORDINATES: similar to AA
                     sequence:RefSeq:WP_013944892.1"
                     /note="Derived by automated computational analysis using
                     gene prediction method: Protein Homology."
                     /codon_start=1
                     /transl_table=11
                     /product="preprotein translocase subunit SecY"
                     /protein_id="WP_014342781.1"
                     /standard_name="secY CDS"
     gene            214946..216265
                     /gene="secY"
                     /locus_tag="TPANIC_0208"
                     /old_locus_tag="TPANIC_0208"
                     /standard_name="secY gene"
     CDS             216304..216417
                     /gene="rpmJ"
                     /locus_tag="TPANIC_RS01040"
                     /inference="COORDINATES: similar to AA
                     sequence:RefSeq:WP_005487032.1"
                     /note="Derived by automated computational analysis using
                     gene prediction method: Protein Homology."
                     /codon_start=1
                     /transl_table=11
                     /product="50S ribosomal protein L36"
                     /protein_id="WP_010881657.1"
                     /standard_name="rpmJ CDS"
     gene            216304..216417
                     /gene="rpmJ"
                     /locus_tag="TPANIC_RS01040"
                     /standard_name="rpmJ gene"
     CDS             216433..216798
                     /gene="rpsM"
                     /locus_tag="TPANIC_0210"
                     /old_locus_tag="TPANIC_0210"
                     /inference="COORDINATES: similar to AA
                     sequence:RefSeq:WP_010881658.1"
                     /note="Derived by automated computational analysis using
                     gene prediction method: Protein Homology."
                     /codon_start=1
                     /transl_table=11
                     /product="30S ribosomal protein S13"
                     /protein_id="WP_010881658.1"
                     /standard_name="rpsM CDS"
     gene            216433..216798
                     /gene="rpsM"
                     /locus_tag="TPANIC_0210"
                     /old_locus_tag="TPANIC_0210"
                     /standard_name="rpsM gene"
     CDS             216816..217196
                     /gene="rpsK"
                     /locus_tag="TPANIC_0211"
                     /old_locus_tag="TPANIC_0211"
                     /inference="COORDINATES: similar to AA
                     sequence:RefSeq:WP_002670039.1"
                     /note="Derived by automated computational analysis using
                     gene prediction method: Protein Homology."
                     /codon_start=1
                     /transl_table=11
                     /product="30S ribosomal protein S11"
                     /protein_id="WP_010881659.1"
                     /standard_name="rpsK CDS"
     gene            216816..217196
                     /gene="rpsK"
                     /locus_tag="TPANIC_0211"
                     /old_locus_tag="TPANIC_0211"
                     /standard_name="rpsK gene"
     CDS             217211..218266
                     /gene="rpoA"
                     /locus_tag="TPANIC_0212"
                     /old_locus_tag="TPANIC_0212"
                     /EC_number="2.7.7.6"
                     /inference="COORDINATES: similar to AA
                     sequence:RefSeq:WP_010881660.1"
                     /note="Derived by automated computational analysis using
                     gene prediction method: Protein Homology."
                     /codon_start=1
                     /transl_table=11
                     /product="DNA-directed RNA polymerase subunit alpha"
                     /protein_id="WP_010881660.1"
                     /standard_name="rpoA CDS"
     gene            217211..218266
                     /gene="rpoA"
                     /locus_tag="TPANIC_0212"
                     /old_locus_tag="TPANIC_0212"
                     /standard_name="rpoA gene"
     CDS             218256..218750
                     /gene="rplQ"
                     /locus_tag="TPANIC_0213"
                     /old_locus_tag="TPANIC_0213"
                     /inference="COORDINATES: similar to AA
                     sequence:RefSeq:WP_010881661.1"
                     /note="Derived by automated computational analysis using
                     gene prediction method: Protein Homology."
                     /codon_start=1
                     /transl_table=11
                     /product="50S ribosomal protein L17"
                     /protein_id="WP_010881661.1"
                     /standard_name="rplQ CDS"
     gene            218256..218750
                     /gene="rplQ"
                     /locus_tag="TPANIC_0213"
                     /old_locus_tag="TPANIC_0213"
                     /standard_name="rplQ gene"
     CDS             218774..218971
                     /locus_tag="TPANIC_0214"
                     /old_locus_tag="TPANIC_0214"
                     /inference="COORDINATES: similar to AA
                     sequence:RefSeq:WP_010881662.1"
                     /note="Derived by automated computational analysis using
                     gene prediction method: Protein Homology."
                     /codon_start=1
                     /transl_table=11
                     /product="hypothetical protein"
                     /protein_id="WP_010881662.1"
                     /standard_name="hypothetical protein CDS"
     gene            218774..218971
                     /locus_tag="TPANIC_0214"
                     /old_locus_tag="TPANIC_0214"
                     /standard_name="gene"
     CDS             219156..219839
                     /locus_tag="TPANIC_0215"
                     /old_locus_tag="TPANIC_0215"
                     /inference="COORDINATES: similar to AA
                     sequence:RefSeq:WP_013944898.1"
                     /note="Derived by automated computational analysis using
                     gene prediction method: Protein Homology."
                     /codon_start=1
                     /transl_table=11
                     /product="nucleotide exchange factor GrpE"
                     /protein_id="WP_014505432.1"
                     /standard_name="nucleotide exchange factor GrpE CDS"
     gene            219156..219839
                     /locus_tag="TPANIC_0215"
                     /old_locus_tag="TPANIC_0215"
                     /standard_name="gene"
     CDS             219955..221862
                     /gene="dnaK"
                     /locus_tag="TPANIC_0216"
                     /old_locus_tag="TPANIC_0216"
                     /inference="COORDINATES: similar to AA
                     sequence:RefSeq:WP_010881664.1"
                     /note="Derived by automated computational analysis using
                     gene prediction method: Protein Homology."
                     /codon_start=1
                     /transl_table=11
                     /product="molecular chaperone DnaK"
                     /protein_id="WP_010881664.1"
                     /standard_name="dnaK CDS"
     gene            219955..221862
                     /gene="dnaK"
                     /locus_tag="TPANIC_0216"
                     /old_locus_tag="TPANIC_0216"
                     /standard_name="dnaK gene"
     CDS             222109..223233
                     /gene="dnaJ"
                     /locus_tag="TPANIC_0217"
                     /old_locus_tag="TPANIC_0217"
                     /EC_number="1.8.4.-"
                     /inference="COORDINATES: similar to AA
                     sequence:RefSeq:WP_013944899.1"
                     /note="Derived by automated computational analysis using
                     gene prediction method: Protein Homology."
                     /codon_start=1
                     /transl_table=11
                     /product="molecular chaperone DnaJ"
                     /protein_id="WP_014342326.1"
                     /standard_name="dnaJ CDS"
     gene            222109..223233
                     /gene="dnaJ"
                     /locus_tag="TPANIC_0217"
                     /old_locus_tag="TPANIC_0217"
                     /standard_name="dnaJ gene"
     CDS             223410..224879
                     /locus_tag="TPANIC_0218"
                     /old_locus_tag="TPANIC_0218"
                     /inference="COORDINATES: similar to AA
                     sequence:RefSeq:WP_013944901.1"
                     /note="Derived by automated computational analysis using
                     gene prediction method: Protein Homology."
                     /codon_start=1
                     /transl_table=11
                     /product="PP2C family protein-serine/threonine
                     phosphatase"
                     /protein_id="WP_010881666.1"
                     /standard_name="PP2C family protein-serine/threonine
                     phosphatase CDS"
     gene            223410..224879
                     /locus_tag="TPANIC_0218"
                     /old_locus_tag="TPANIC_0218"
                     /standard_name="gene"
     CDS             224883..227030
                     /locus_tag="TPANIC_0219"
                     /old_locus_tag="TPANIC_0219"
                     /inference="COORDINATES: similar to AA
                     sequence:RefSeq:WP_010881667.1"
                     /note="Derived by automated computational analysis using
                     gene prediction method: Protein Homology."
                     /codon_start=1
                     /transl_table=11
                     /product="PP2C family protein-serine/threonine
                     phosphatase"
                     /protein_id="WP_010881667.1"
                     /standard_name="PP2C family protein-serine/threonine
                     phosphatase CDS"
     gene            224883..227030
                     /locus_tag="TPANIC_0219"
                     /old_locus_tag="TPANIC_0219"
                     /standard_name="gene"
     CDS             227059..227385
                     /locus_tag="TPANIC_0220"
                     /old_locus_tag="TPANIC_0220"
                     /inference="COORDINATES: similar to AA
                     sequence:RefSeq:WP_010881668.1"
                     /note="Derived by automated computational analysis using
                     gene prediction method: Protein Homology."
                     /codon_start=1
                     /transl_table=11
                     /product="STAS domain-containing protein"
                     /protein_id="WP_010881668.1"
                     /standard_name="STAS domain-containing protein CDS"
     gene            227059..227385
                     /locus_tag="TPANIC_0220"
                     /old_locus_tag="TPANIC_0220"
                     /standard_name="gene"
     CDS             227372..228169
                     /locus_tag="TPANIC_0221"
                     /old_locus_tag="TPANIC_0221"
                     /inference="COORDINATES: similar to AA
                     sequence:RefSeq:WP_014342782.1"
                     /note="Derived by automated computational analysis using
                     gene prediction method: Protein Homology."
                     /codon_start=1
                     /transl_table=11
                     /product="D-alanyl-D-alanine carboxypeptidase family
                     protein"
                     /protein_id="WP_014342782.1"
                     /standard_name="D-alanyl-D-alanine carboxypeptidase family
                     protein CDS"
     gene            227372..228169
                     /locus_tag="TPANIC_0221"
                     /old_locus_tag="TPANIC_0221"
                     /standard_name="gene"
     CDS             228194..228625
                     /locus_tag="TPANIC_0222"
                     /old_locus_tag="TPANIC_0222"
                     /inference="COORDINATES: similar to AA
                     sequence:RefSeq:WP_013944905.1"
                     /note="Derived by automated computational analysis using
                     gene prediction method: Protein Homology."
                     /codon_start=1
                     /transl_table=11
                     /product="hypothetical protein"
                     /protein_id="WP_237249927.1"
                     /standard_name="hypothetical protein CDS"
     gene            228194..228625
                     /locus_tag="TPANIC_0222"
                     /old_locus_tag="TPANIC_0222"
                     /standard_name="gene"
     CDS             228762..230201
                     /locus_tag="TPANIC_0223"
                     /old_locus_tag="TPANIC_0223"
                     /inference="COORDINATES: similar to AA
                     sequence:RefSeq:WP_013944906.1"
                     /note="Derived by automated computational analysis using
                     gene prediction method: Protein Homology."
                     /codon_start=1
                     /transl_table=11
                     /product="aminotransferase class I/II-fold pyridoxal
                     phosphate-dependent enzyme"
                     /protein_id="WP_014342329.1"
                     /standard_name="aminotransferase class I/II-fold pyridoxal
                     phosphate-dependent enzyme CDS"
     gene            228762..230201
                     /locus_tag="TPANIC_0223"
                     /old_locus_tag="TPANIC_0223"
                     /standard_name="gene"
     CDS             230388..231128
                     /locus_tag="TPANIC_0225"
                     /old_locus_tag="TPANIC_0225"
                     /inference="COORDINATES: similar to AA
                     sequence:RefSeq:WP_010881673.1"
                     /note="Derived by automated computational analysis using
                     gene prediction method: Protein Homology."
                     /codon_start=1
                     /transl_table=11
                     /product="leucine-rich repeat domain-containing protein"
                     /protein_id="WP_010881673.1"
                     /standard_name="leucine-rich repeat domain-containing
                     protein CDS"
     gene            230388..231128
                     /locus_tag="TPANIC_0225"
                     /old_locus_tag="TPANIC_0225"
                     /standard_name="gene"
     rRNA            231311..232859
                     /locus_tag="TPANIC_r0001"
                     /old_locus_tag="TPANIC_r0001"
                     /product="16S ribosomal RNA"
                     /inference="COORDINATES: nucleotide
                     motif:Rfam:14.4:RF00177"
                     /inference="COORDINATES: profile:INFERNAL:1.1.4"
                     /note="Derived by automated computational analysis using
                     gene prediction method: cmsearch."
                     /db_xref="RFAM:RF00177"
                     /standard_name="16S rRNA"
     gene            231311..232859
                     /locus_tag="TPANIC_r0001"
                     /old_locus_tag="TPANIC_r0001"
                     /standard_name="gene"
     tRNA            232972..233045
                     /locus_tag="TPANIC_t0012"
                     /old_locus_tag="TPANIC_t0012"
                     /product="tRNA-Ile"
                     /inference="COORDINATES: profile:tRNAscan-SE:2.0.12"
                     /note="Derived by automated computational analysis using
                     gene prediction method: tRNAscan-SE."
                     /anticodon="(pos:232950..232952,aa:Ile,seq:gat)"
                     /standard_name="tRNA-Ile"
     gene            232972..233045
                     /locus_tag="TPANIC_t0012"
                     /old_locus_tag="TPANIC_t0012"
                     /standard_name="gene"
     rRNA            233155..236107
                     /locus_tag="TPANIC_r0002"
                     /old_locus_tag="TPANIC_r0002"
                     /product="23S ribosomal RNA"
                     /inference="COORDINATES: nucleotide
                     motif:Rfam:14.4:RF02541"
                     /inference="COORDINATES: profile:INFERNAL:1.1.4"
                     /note="Derived by automated computational analysis using
                     gene prediction method: cmsearch."
                     /db_xref="RFAM:RF02541"
                     /standard_name="23S rRNA"
     gene            233155..236107
                     /locus_tag="TPANIC_r0002"
                     /old_locus_tag="TPANIC_r0002"
                     /standard_name="gene"
     rRNA            236156..236266
                     /gene="rrf"
                     /locus_tag="TPANIC_r0003"
                     /old_locus_tag="TPANIC_r0003"
                     /product="5S ribosomal RNA"
                     /inference="COORDINATES: nucleotide
                     motif:Rfam:14.4:RF00001"
                     /inference="COORDINATES: profile:INFERNAL:1.1.4"
                     /note="Derived by automated computational analysis using
                     gene prediction method: cmsearch."
                     /db_xref="RFAM:RF00001"
                     /standard_name="rrf rRNA"
     gene            236156..236266
                     /gene="rrf"
                     /locus_tag="TPANIC_r0003"
                     /old_locus_tag="TPANIC_r0003"
                     /standard_name="rrf gene"
     CDS             complement(236280..236966)
                     /locus_tag="TPANIC_0226"
                     /old_locus_tag="TPANIC_0226"
                     /inference="COORDINATES: protein motif:HMM:NF014420.2"
                     /note="Derived by automated computational analysis using
                     gene prediction method: Protein Homology."
                     /codon_start=1
                     /transl_table=11
                     /product="CbiQ family ECF transporter T component"
                     /protein_id="WP_010881674.1"
                     /standard_name="CbiQ family ECF transporter T component
                     CDS"
     gene            complement(236280..236966)
                     /locus_tag="TPANIC_0226"
                     /old_locus_tag="TPANIC_0226"
                     /standard_name="gene"
     CDS             complement(237019..237786)
                     /locus_tag="TPANIC_0227"
                     /old_locus_tag="TPANIC_0227"
                     /inference="COORDINATES: similar to AA
                     sequence:RefSeq:WP_014342333.1"
                     /note="Derived by automated computational analysis using
                     gene prediction method: Protein Homology."
                     /codon_start=1
                     /transl_table=11
                     /product="ABC transporter ATP-binding protein"
                     /protein_id="WP_010881675.1"
                     /standard_name="ABC transporter ATP-binding protein CDS"
     gene            complement(237019..237786)
                     /locus_tag="TPANIC_0227"
                     /old_locus_tag="TPANIC_0227"
                     /standard_name="gene"
     CDS             complement(237853..238668)
                     /locus_tag="TPANIC_0228"
                     /old_locus_tag="TPANIC_0228"
                     /inference="COORDINATES: similar to AA
                     sequence:RefSeq:WP_010881676.1"
                     /note="Derived by automated computational analysis using
                     gene prediction method: Protein Homology."
                     /codon_start=1
                     /transl_table=11
                     /product="biotin transporter BioY"
                     /protein_id="WP_010881676.1"
                     /standard_name="biotin transporter BioY CDS"
     gene            complement(237853..238668)
                     /locus_tag="TPANIC_0228"
                     /old_locus_tag="TPANIC_0228"
                     /standard_name="gene"
     CDS             238633..239445
                     /locus_tag="TPANIC_0229"
                     /old_locus_tag="TPANIC_0229"
                     /inference="COORDINATES: similar to AA
                     sequence:RefSeq:WP_013944911.1"
                     /note="Derived by automated computational analysis using
                     gene prediction method: Protein Homology."
                     /codon_start=1
                     /transl_table=11
                     /product="uracil-DNA glycosylase"
                     /protein_id="WP_014342334.1"
                     /standard_name="uracil-DNA glycosylase CDS"
     gene            238633..239445
                     /locus_tag="TPANIC_0229"
                     /old_locus_tag="TPANIC_0229"
                     /standard_name="gene"
     CDS             239450..241423
                     /gene="priA"
                     /locus_tag="TPANIC_0230"
                     /old_locus_tag="TPANIC_0230"
                     /inference="COORDINATES: similar to AA
                     sequence:RefSeq:WP_010881678.1"
                     /note="Derived by automated computational analysis using
                     gene prediction method: Protein Homology."
                     /codon_start=1
                     /transl_table=11
                     /product="primosomal protein N'"
                     /protein_id="WP_010881678.1"
                     /standard_name="priA CDS"
     gene            239450..241423
                     /gene="priA"
                     /locus_tag="TPANIC_0230"
                     /old_locus_tag="TPANIC_0230"
                     /standard_name="priA gene"
     CDS             241524..242174
                     /locus_tag="TPANIC_0231"
                     /old_locus_tag="TPANIC_0231"
                     /EC_number="5.4.99.-"
                     /inference="COORDINATES: similar to AA
                     sequence:RefSeq:WP_013944913.1"
                     /note="Derived by automated computational analysis using
                     gene prediction method: Protein Homology."
                     /codon_start=1
                     /transl_table=11
                     /product="RluA family pseudouridine synthase"
                     /protein_id="WP_010881679.1"
                     /standard_name="RluA family pseudouridine synthase CDS"
     gene            241524..242174
                     /locus_tag="TPANIC_0231"
                     /old_locus_tag="TPANIC_0231"
                     /standard_name="gene"
     CDS             242421..242966
                     /locus_tag="TPANIC_0233"
                     /old_locus_tag="TPANIC_0233"
                     /inference="COORDINATES: similar to AA
                     sequence:RefSeq:WP_012460529.1"
                     /note="Derived by automated computational analysis using
                     gene prediction method: Protein Homology."
                     /codon_start=1
                     /transl_table=11
                     /product="STAS domain-containing protein"
                     /protein_id="WP_010881681.1"
                     /standard_name="STAS domain-containing protein CDS"
     gene            242421..242966
                     /locus_tag="TPANIC_0233"
                     /old_locus_tag="TPANIC_0233"
                     /standard_name="gene"
     tRNA            243101..243173
                     /locus_tag="TPANIC_t0013"
                     /old_locus_tag="TPANIC_t0013"
                     /product="tRNA-Thr"
                     /inference="COORDINATES: profile:tRNAscan-SE:2.0.12"
                     /note="Derived by automated computational analysis using
                     gene prediction method: tRNAscan-SE."
                     /anticodon="(pos:243078..243080,aa:Thr,seq:ggt)"
                     /standard_name="tRNA-Thr"
     gene            243101..243173
                     /locus_tag="TPANIC_t0013"
                     /old_locus_tag="TPANIC_t0013"
                     /standard_name="gene"
     CDS             243202..243372
                     /gene="rpmG"
                     /locus_tag="TPANIC_0234"
                     /old_locus_tag="TPANIC_0234"
                     /inference="COORDINATES: similar to AA
                     sequence:RefSeq:WP_013944915.1"
                     /note="Derived by automated computational analysis using
                     gene prediction method: Protein Homology."
                     /codon_start=1
                     /transl_table=11
                     /product="50S ribosomal protein L33"
                     /protein_id="WP_010881682.1"
                     /standard_name="rpmG CDS"
     gene            243202..243372
                     /gene="rpmG"
                     /locus_tag="TPANIC_0234"
                     /old_locus_tag="TPANIC_0234"
                     /standard_name="rpmG gene"
     tRNA            243427..243499
                     /locus_tag="TPANIC_t0014"
                     /old_locus_tag="TPANIC_t0014"
                     /product="tRNA-Trp"
                     /inference="COORDINATES: profile:tRNAscan-SE:2.0.12"
                     /note="Derived by automated computational analysis using
                     gene prediction method: tRNAscan-SE."
                     /anticodon="(pos:243404..243406,aa:Trp,seq:cca)"
                     /standard_name="tRNA-Trp"
     gene            243427..243499
                     /locus_tag="TPANIC_t0014"
                     /old_locus_tag="TPANIC_t0014"
                     /standard_name="gene"
     CDS             243522..243701
                     /gene="secE"
                     /locus_tag="TPANIC_0235"
                     /old_locus_tag="TPANIC_0235"
                     /inference="COORDINATES: similar to AA
                     sequence:RefSeq:WP_010881683.1"
                     /note="Derived by automated computational analysis using
                     gene prediction method: Protein Homology."
                     /codon_start=1
                     /transl_table=11
                     /product="preprotein translocase subunit SecE"
                     /protein_id="WP_010881683.1"
                     /standard_name="secE CDS"
     gene            243522..243701
                     /gene="secE"
                     /locus_tag="TPANIC_0235"
                     /old_locus_tag="TPANIC_0235"
                     /standard_name="secE gene"
     CDS             243711..244268
                     /gene="nusG"
                     /locus_tag="TPANIC_0236"
                     /old_locus_tag="TPANIC_0236"
                     /inference="COORDINATES: similar to AA
                     sequence:RefSeq:WP_014343532.1"
                     /note="Derived by automated computational analysis using
                     gene prediction method: Protein Homology."
                     /codon_start=1
                     /transl_table=11
                     /product="transcription termination/antitermination
                     protein NusG"
                     /protein_id="WP_010881684.1"
                     /standard_name="nusG CDS"
     gene            243711..244268
                     /gene="nusG"
                     /locus_tag="TPANIC_0236"
                     /old_locus_tag="TPANIC_0236"
                     /standard_name="nusG gene"
     CDS             244375..244815
                     /gene="rplK"
                     /locus_tag="TPANIC_0237"
                     /old_locus_tag="TPANIC_0237"
                     /inference="COORDINATES: similar to AA
                     sequence:RefSeq:WP_010881685.1"
                     /note="Derived by automated computational analysis using
                     gene prediction method: Protein Homology."
                     /codon_start=1
                     /transl_table=11
                     /product="50S ribosomal protein L11"
                     /protein_id="WP_010881685.1"
                     /standard_name="rplK CDS"
     gene            244375..244815
                     /gene="rplK"
                     /locus_tag="TPANIC_0237"
                     /old_locus_tag="TPANIC_0237"
                     /standard_name="rplK gene"
     CDS             244812..245492
                     /gene="rplA"
                     /locus_tag="TPANIC_0238"
                     /old_locus_tag="TPANIC_0238"
                     /inference="COORDINATES: similar to AA
                     sequence:RefSeq:WP_010881686.1"
                     /note="Derived by automated computational analysis using
                     gene prediction method: Protein Homology."
                     /codon_start=1
                     /transl_table=11
                     /product="50S ribosomal protein L1"
                     /protein_id="WP_010881686.1"
                     /standard_name="rplA CDS"
     gene            244812..245492
                     /gene="rplA"
                     /locus_tag="TPANIC_0238"
                     /old_locus_tag="TPANIC_0238"
                     /standard_name="rplA gene"
     CDS             245494..246036
                     /gene="rplJ"
                     /locus_tag="TPANIC_0239"
                     /old_locus_tag="TPANIC_0239"
                     /inference="COORDINATES: similar to AA
                     sequence:RefSeq:WP_013944917.1"
                     /note="Derived by automated computational analysis using
                     gene prediction method: Protein Homology."
                     /codon_start=1
                     /transl_table=11
                     /product="50S ribosomal protein L10"
                     /protein_id="WP_010881687.1"
                     /standard_name="rplJ CDS"
     gene            245494..246036
                     /gene="rplJ"
                     /locus_tag="TPANIC_0239"
                     /old_locus_tag="TPANIC_0239"
                     /standard_name="rplJ gene"
     CDS             246145..246534
                     /gene="rplL"
                     /locus_tag="TPANIC_0240"
                     /old_locus_tag="TPANIC_0240"
                     /inference="COORDINATES: similar to AA
                     sequence:RefSeq:WP_010881688.1"
                     /note="Derived by automated computational analysis using
                     gene prediction method: Protein Homology."
                     /codon_start=1
                     /transl_table=11
                     /product="50S ribosomal protein L7/L12"
                     /protein_id="WP_010881688.1"
                     /standard_name="rplL CDS"
     gene            246145..246534
                     /gene="rplL"
                     /locus_tag="TPANIC_0240"
                     /old_locus_tag="TPANIC_0240"
                     /standard_name="rplL gene"
     CDS             246797..250333
                     /gene="rpoB"
                     /locus_tag="TPANIC_0241"
                     /old_locus_tag="TPANIC_0241"
                     /EC_number="2.7.7.6"
                     /inference="COORDINATES: similar to AA
                     sequence:RefSeq:WP_013944920.1"
                     /note="Derived by automated computational analysis using
                     gene prediction method: Protein Homology."
                     /codon_start=1
                     /transl_table=11
                     /product="DNA-directed RNA polymerase subunit beta"
                     /protein_id="WP_010881689.1"
                     /standard_name="rpoB CDS"
     gene            246797..250333
                     /gene="rpoB"
                     /locus_tag="TPANIC_0241"
                     /old_locus_tag="TPANIC_0241"
                     /standard_name="rpoB gene"
     CDS             250346..254596
                     /gene="rpoC"
                     /locus_tag="TPANIC_0242"
                     /old_locus_tag="TPANIC_0242"
                     /EC_number="2.7.7.6"
                     /inference="COORDINATES: similar to AA
                     sequence:RefSeq:WP_014343533.1"
                     /note="Derived by automated computational analysis using
                     gene prediction method: Protein Homology."
                     /codon_start=1
                     /transl_table=11
                     /product="DNA-directed RNA polymerase subunit beta'"
                     /protein_id="WP_010881690.1"
                     /standard_name="rpoC CDS"
     gene            250346..254596
                     /gene="rpoC"
                     /locus_tag="TPANIC_0242"
                     /old_locus_tag="TPANIC_0242"
                     /standard_name="rpoC gene"
     CDS             254699..255073
                     /gene="rpsL"
                     /locus_tag="TPANIC_0243"
                     /old_locus_tag="TPANIC_0243"
                     /inference="COORDINATES: similar to AA
                     sequence:RefSeq:WP_012538144.1"
                     /note="Derived by automated computational analysis using
                     gene prediction method: Protein Homology."
                     /codon_start=1
                     /transl_table=11
                     /product="30S ribosomal protein S12"
                     /protein_id="WP_010881691.1"
                     /standard_name="rpsL CDS"
     gene            254699..255073
                     /gene="rpsL"
                     /locus_tag="TPANIC_0243"
                     /old_locus_tag="TPANIC_0243"
                     /standard_name="rpsL gene"
     CDS             255095..255565
                     /gene="rpsG"
                     /locus_tag="TPANIC_0244"
                     /old_locus_tag="TPANIC_0244"
                     /inference="COORDINATES: similar to AA
                     sequence:RefSeq:WP_002670537.1"
                     /note="Derived by automated computational analysis using
                     gene prediction method: Protein Homology."
                     /codon_start=1
                     /transl_table=11
                     /product="30S ribosomal protein S7"
                     /protein_id="WP_010881692.1"
                     /standard_name="rpsG CDS"
     gene            255095..255565
                     /gene="rpsG"
                     /locus_tag="TPANIC_0244"
                     /old_locus_tag="TPANIC_0244"
                     /standard_name="rpsG gene"
     CDS             255808..259044
                     /locus_tag="TPANIC_0245"
                     /old_locus_tag="TPANIC_0245"
                     /inference="COORDINATES: similar to AA
                     sequence:RefSeq:WP_015613207.1"
                     /note="Derived by automated computational analysis using
                     gene prediction method: Protein Homology."
                     /codon_start=1
                     /transl_table=11
                     /product="hypothetical protein"
                     /protein_id="WP_235214077.1"
                     /standard_name="hypothetical protein CDS"
     gene            255808..259044
                     /locus_tag="TPANIC_0245"
                     /old_locus_tag="TPANIC_0245"
                     /standard_name="gene"
     CDS             259190..260983
                     /locus_tag="TPANIC_0246"
                     /old_locus_tag="TPANIC_0246"
                     /inference="COORDINATES: similar to AA
                     sequence:RefSeq:WP_010881694.1"
                     /note="Derived by automated computational analysis using
                     gene prediction method: Protein Homology."
                     /codon_start=1
                     /transl_table=11
                     /product="VWA domain-containing protein"
                     /protein_id="WP_010881694.1"
                     /standard_name="VWA domain-containing protein CDS"
     gene            259190..260983
                     /locus_tag="TPANIC_0246"
                     /old_locus_tag="TPANIC_0246"
                     /standard_name="gene"
     CDS             261076..262107
                     /locus_tag="TPANIC_0247"
                     /old_locus_tag="TPANIC_0247"
                     /EC_number="3.5.1.28"
                     /inference="COORDINATES: similar to AA
                     sequence:RefSeq:WP_013944924.1"
                     /note="Derived by automated computational analysis using
                     gene prediction method: Protein Homology."
                     /codon_start=1
                     /transl_table=11
                     /product="N-acetylmuramoyl-L-alanine amidase"
                     /protein_id="WP_014505437.1"
                     /standard_name="N-acetylmuramoyl-L-alanine amidase CDS"
     gene            261076..262107
                     /locus_tag="TPANIC_0247"
                     /old_locus_tag="TPANIC_0247"
                     /standard_name="gene"
     CDS             262104..262577
                     /locus_tag="TPANIC_RS01255"
                     /inference="COORDINATES: similar to AA
                     sequence:RefSeq:WP_014342783.1"
                     /note="Derived by automated computational analysis using
                     gene prediction method: Protein Homology."
                     /codon_start=1
                     /transl_table=11
                     /product="GerMN domain-containing protein"
                     /protein_id="WP_014342783.1"
                     /standard_name="GerMN domain-containing protein CDS"
     gene            262104..262577
                     /locus_tag="TPANIC_RS01255"
                     /standard_name="gene"
     CDS             262656..263708
                     /locus_tag="TPANIC_0249"
                     /old_locus_tag="TPANIC_0249"
                     /inference="COORDINATES: similar to AA
                     sequence:RefSeq:WP_010881697.1"
                     /note="Derived by automated computational analysis using
                     gene prediction method: Protein Homology."
                     /codon_start=1
                     /transl_table=11
                     /product="flagellar filament outer layer protein FlaA"
                     /protein_id="WP_010881697.1"
                     /standard_name="flagellar filament outer layer protein
                     FlaA CDS"
     gene            262656..263708
                     /locus_tag="TPANIC_0249"
                     /old_locus_tag="TPANIC_0249"
                     /standard_name="gene"
     CDS             263759..263986
                     /locus_tag="TPANIC_0250a"
                     /old_locus_tag="TPANIC_0250a"
                     /inference="COORDINATES: similar to AA
                     sequence:RefSeq:WP_010881698.1"
                     /note="Derived by automated computational analysis using
                     gene prediction method: Protein Homology."
                     /codon_start=1
                     /transl_table=11
                     /product="hypothetical protein"
                     /protein_id="WP_010881698.1"
                     /standard_name="hypothetical protein CDS"
     gene            263759..263986
                     /locus_tag="TPANIC_0250a"
                     /old_locus_tag="TPANIC_0250a"
                     /standard_name="gene"
     CDS             263881..264108
                     /gene="rpsT"
                     /locus_tag="TPANIC_0250b"
                     /old_locus_tag="TPANIC_0250b"
                     /inference="COORDINATES: protein motif:HMM:TIGR00029.2"
                     /note="incomplete; partial in the middle of a contig;
                     missing N-terminus; Derived by automated computational
                     analysis using gene prediction method: Protein Homology."
                     /pseudo
                     /codon_start=1
                     /transl_table=11
                     /product="30S ribosomal protein S20"
                     /standard_name="rpsT CDS"
     gene            263881..264108
                     /gene="rpsT"
                     /locus_tag="TPANIC_0250b"
                     /old_locus_tag="TPANIC_0250b"
                     /pseudo
                     /standard_name="rpsT gene"
     CDS             264140..264457
                     /locus_tag="TPANIC_0251"
                     /old_locus_tag="TPANIC_0251"
                     /inference="COORDINATES: similar to AA
                     sequence:RefSeq:WP_010881700.1"
                     /note="Derived by automated computational analysis using
                     gene prediction method: Protein Homology."
                     /codon_start=1
                     /transl_table=11
                     /product="HU family DNA-binding protein"
                     /protein_id="WP_010881700.1"
                     /standard_name="HU family DNA-binding protein CDS"
     gene            264140..264457
                     /locus_tag="TPANIC_0251"
                     /old_locus_tag="TPANIC_0251"
                     /standard_name="gene"
     CDS             264447..266087
                     /gene="lnt"
                     /locus_tag="TPANIC_0252"
                     /old_locus_tag="TPANIC_0252"
                     /inference="COORDINATES: similar to AA
                     sequence:RefSeq:WP_013944927.1"
                     /note="Derived by automated computational analysis using
                     gene prediction method: Protein Homology."
                     /codon_start=1
                     /transl_table=11
                     /product="apolipoprotein N-acyltransferase"
                     /protein_id="WP_010881701.1"
                     /standard_name="lnt CDS"
     gene            264447..266087
                     /gene="lnt"
                     /locus_tag="TPANIC_0252"
                     /old_locus_tag="TPANIC_0252"
                     /standard_name="lnt gene"
     CDS             266078..266491
                     /locus_tag="TPANIC_0253"
                     /old_locus_tag="TPANIC_0253"
                     /inference="COORDINATES: similar to AA
                     sequence:RefSeq:WP_010881702.1"
                     /note="Derived by automated computational analysis using
                     gene prediction method: Protein Homology."
                     /codon_start=1
                     /transl_table=11
                     /product="polymer-forming cytoskeletal protein"
                     /protein_id="WP_010881702.1"
                     /standard_name="polymer-forming cytoskeletal protein CDS"
     gene            266078..266491
                     /locus_tag="TPANIC_0253"
                     /old_locus_tag="TPANIC_0253"
                     /standard_name="gene"
     CDS             266728..268287
                     /gene="rho"
                     /locus_tag="TPANIC_0254"
                     /old_locus_tag="TPANIC_0254"
                     /inference="COORDINATES: similar to AA
                     sequence:RefSeq:WP_010881703.1"
                     /note="Derived by automated computational analysis using
                     gene prediction method: Protein Homology."
                     /codon_start=1
                     /transl_table=11
                     /product="transcription termination factor Rho"
                     /protein_id="WP_010881703.1"
                     /standard_name="rho CDS"
     gene            266728..268287
                     /gene="rho"
                     /locus_tag="TPANIC_0254"
                     /old_locus_tag="TPANIC_0254"
                     /standard_name="rho gene"
     CDS             268406..268609
                     /gene="rpmE"
                     /locus_tag="TPANIC_0255"
                     /old_locus_tag="TPANIC_0255"
                     /inference="COORDINATES: similar to AA
                     sequence:RefSeq:WP_010881704.1"
                     /note="Derived by automated computational analysis using
                     gene prediction method: Protein Homology."
                     /codon_start=1
                     /transl_table=11
                     /product="50S ribosomal protein L31"
                     /protein_id="WP_010881704.1"
                     /standard_name="rpmE CDS"
     gene            268406..268609
                     /gene="rpmE"
                     /locus_tag="TPANIC_0255"
                     /old_locus_tag="TPANIC_0255"
                     /standard_name="rpmE gene"
     CDS             268654..269304
                     /gene="pgsA"
                     /locus_tag="TPANIC_0256"
                     /old_locus_tag="TPANIC_0256"
                     /EC_number="2.7.8.5"
                     /inference="COORDINATES: similar to AA
                     sequence:RefSeq:WP_010881705.1"
                     /note="Derived by automated computational analysis using
                     gene prediction method: Protein Homology."
                     /codon_start=1
                     /transl_table=11
                     /product="CDP-diacylglycerol--glycerol-3-phosphate
                     3-phosphatidyltransferase"
                     /protein_id="WP_010881705.1"
                     /standard_name="pgsA CDS"
     gene            268654..269304
                     /gene="pgsA"
                     /locus_tag="TPANIC_0256"
                     /old_locus_tag="TPANIC_0256"
                     /standard_name="pgsA gene"
     CDS             269419..270471
                     /gene="glpQ"
                     /locus_tag="TPANIC_0257"
                     /old_locus_tag="TPANIC_0257"
                     /EC_number="3.1.4.46"
                     /inference="COORDINATES: similar to AA
                     sequence:RefSeq:WP_013944931.1"
                     /note="Derived by automated computational analysis using
                     gene prediction method: Protein Homology."
                     /codon_start=1
                     /transl_table=11
                     /product="glycerophosphodiester phosphodiesterase"
                     /protein_id="WP_235214078.1"
                     /standard_name="glpQ CDS"
     gene            269419..270471
                     /gene="glpQ"
                     /locus_tag="TPANIC_0257"
                     /old_locus_tag="TPANIC_0257"
                     /standard_name="glpQ gene"
     CDS             complement(270537..271247)
                     /locus_tag="TPANIC_0258"
                     /old_locus_tag="TPANIC_0258"
                     /inference="COORDINATES: similar to AA
                     sequence:RefSeq:WP_010881707.1"
                     /note="Derived by automated computational analysis using
                     gene prediction method: Protein Homology."
                     /codon_start=1
                     /transl_table=11
                     /product="hypothetical protein"
                     /protein_id="WP_010881707.1"
                     /standard_name="hypothetical protein CDS"
     gene            complement(270537..271247)
                     /locus_tag="TPANIC_0258"
                     /old_locus_tag="TPANIC_0258"
                     /standard_name="gene"
     CDS             271410..271937
                     /locus_tag="TPANIC_0259"
                     /old_locus_tag="TPANIC_0259"
                     /inference="COORDINATES: similar to AA
                     sequence:RefSeq:WP_014342342.1"
                     /note="Derived by automated computational analysis using
                     gene prediction method: Protein Homology."
                     /codon_start=1
                     /transl_table=11
                     /product="LysM peptidoglycan-binding domain-containing
                     protein"
                     /protein_id="WP_235214079.1"
                     /standard_name="LysM peptidoglycan-binding
                     domain-containing protein CDS"
     gene            271410..271937
                     /locus_tag="TPANIC_0259"
                     /old_locus_tag="TPANIC_0259"
                     /standard_name="gene"
     CDS             complement(272068..273396)
                     /locus_tag="TPANIC_0260"
                     /old_locus_tag="TPANIC_0260"
                     /inference="COORDINATES: similar to AA
                     sequence:RefSeq:WP_013944934.1"
                     /note="Derived by automated computational analysis using
                     gene prediction method: Protein Homology."
                     /codon_start=1
                     /transl_table=11
                     /product="SH3 domain-containing protein"
                     /protein_id="WP_235214080.1"
                     /standard_name="SH3 domain-containing protein CDS"
     gene            complement(272068..273396)
                     /locus_tag="TPANIC_0260"
                     /old_locus_tag="TPANIC_0260"
                     /standard_name="gene"
     CDS             273529..274572
                     /locus_tag="TPANIC_0261"
                     /old_locus_tag="TPANIC_0261"
                     /inference="COORDINATES: similar to AA
                     sequence:RefSeq:WP_010881710.1"
                     /note="Derived by automated computational analysis using
                     gene prediction method: Protein Homology."
                     /codon_start=1
                     /transl_table=11
                     /product="cyclic nucleotide-binding domain-containing
                     protein"
                     /protein_id="WP_010881710.1"
                     /standard_name="cyclic nucleotide-binding
                     domain-containing protein CDS"
     gene            273529..274572
                     /locus_tag="TPANIC_0261"
                     /old_locus_tag="TPANIC_0261"
                     /standard_name="gene"
     CDS             274565..275224
                     /locus_tag="TPANIC_0262"
                     /old_locus_tag="TPANIC_0262"
                     /inference="COORDINATES: similar to AA
                     sequence:RefSeq:WP_014342784.1"
                     /note="Derived by automated computational analysis using
                     gene prediction method: Protein Homology."
                     /codon_start=1
                     /transl_table=11
                     /product="Crp/Fnr family transcriptional regulator"
                     /protein_id="WP_014342784.1"
                     /standard_name="Crp/Fnr family transcriptional regulator
                     CDS"
     gene            274565..275224
                     /locus_tag="TPANIC_0262"
                     /old_locus_tag="TPANIC_0262"
                     /standard_name="gene"
     CDS             275498..277024
                     /locus_tag="TPANIC_RS01325"
                     /inference="COORDINATES: similar to AA
                     sequence:RefSeq:WP_013944938.1"
                     /note="Derived by automated computational analysis using
                     gene prediction method: Protein Homology."
                     /codon_start=1
                     /transl_table=11
                     /product="fibronectin type III domain-containing protein"
                     /protein_id="WP_237250218.1"
                     /standard_name="fibronectin type III domain-containing
                     protein CDS"
     gene            275498..277024
                     /locus_tag="TPANIC_RS01325"
                     /standard_name="gene"
     CDS             277029..277685
                     /gene="deoC"
                     /locus_tag="TPANIC_0264"
                     /old_locus_tag="TPANIC_0264"
                     /EC_number="4.1.2.4"
                     /inference="COORDINATES: similar to AA
                     sequence:RefSeq:WP_013944939.1"
                     /note="Derived by automated computational analysis using
                     gene prediction method: Protein Homology."
                     /codon_start=1
                     /transl_table=11
                     /product="deoxyribose-phosphate aldolase"
                     /protein_id="WP_010881713.1"
                     /standard_name="deoC CDS"
     gene            277029..277685
                     /gene="deoC"
                     /locus_tag="TPANIC_0264"
                     /old_locus_tag="TPANIC_0264"
                     /standard_name="deoC gene"
     tmRNA           277745..278098
                     /gene="ssrA"
                     /locus_tag="TPANIC_RS05235"
                     /product="transfer-messenger RNA"
                     /inference="COORDINATES: nucleotide
                     motif:Rfam:14.4:RF00023"
                     /inference="COORDINATES: profile:INFERNAL:1.1.4"
                     /note="Derived by automated computational analysis using
                     gene prediction method: cmsearch."
                     /db_xref="RFAM:RF00023"
                     /standard_name="ssrA tmRNA"
     gene            277745..278098
                     /gene="ssrA"
                     /locus_tag="TPANIC_RS05235"
                     /standard_name="ssrA gene"
     CDS             complement(278117..279484)
                     /gene="brnQ"
                     /locus_tag="TPANIC_0265"
                     /old_locus_tag="TPANIC_0265"
                     /inference="COORDINATES: similar to AA
                     sequence:RefSeq:WP_013944940.1"
                     /note="Derived by automated computational analysis using
                     gene prediction method: Protein Homology."
                     /codon_start=1
                     /transl_table=11
                     /product="branched-chain amino acid transport system II
                     carrier protein"
                     /protein_id="WP_010881714.1"
                     /standard_name="brnQ CDS"
     gene            complement(278117..279484)
                     /gene="brnQ"
                     /locus_tag="TPANIC_0265"
                     /old_locus_tag="TPANIC_0265"
                     /standard_name="brnQ gene"
     rRNA            279746..281294
                     /locus_tag="TPANIC_r0004"
                     /old_locus_tag="TPANIC_r0004"
                     /product="16S ribosomal RNA"
                     /inference="COORDINATES: nucleotide
                     motif:Rfam:14.4:RF00177"
                     /inference="COORDINATES: profile:INFERNAL:1.1.4"
                     /note="Derived by automated computational analysis using
                     gene prediction method: cmsearch."
                     /db_xref="RFAM:RF00177"
                     /standard_name="16S rRNA"
     gene            279746..281294
                     /locus_tag="TPANIC_r0004"
                     /old_locus_tag="TPANIC_r0004"
                     /standard_name="gene"
     tRNA            281406..281479
                     /locus_tag="TPANIC_t0015"
                     /old_locus_tag="TPANIC_t0015"
                     /product="tRNA-Ala"
                     /inference="COORDINATES: profile:tRNAscan-SE:2.0.12"
                     /note="Derived by automated computational analysis using
                     gene prediction method: tRNAscan-SE."
                     /anticodon="(pos:281384..281386,aa:Ala,seq:tgc)"
                     /standard_name="tRNA-Ala"
     gene            281406..281479
                     /locus_tag="TPANIC_t0015"
                     /old_locus_tag="TPANIC_t0015"
                     /standard_name="gene"
     rRNA            281600..284552
                     /locus_tag="TPANIC_r0005"
                     /old_locus_tag="TPANIC_r0005"
                     /product="23S ribosomal RNA"
                     /inference="COORDINATES: nucleotide
                     motif:Rfam:14.4:RF02541"
                     /inference="COORDINATES: profile:INFERNAL:1.1.4"
                     /note="Derived by automated computational analysis using
                     gene prediction method: cmsearch."
                     /db_xref="RFAM:RF02541"
                     /standard_name="23S rRNA"
     gene            281600..284552
                     /locus_tag="TPANIC_r0005"
                     /old_locus_tag="TPANIC_r0005"
                     /standard_name="gene"
     rRNA            284601..284711
                     /gene="rrf"
                     /locus_tag="TPANIC_r0006"
                     /old_locus_tag="TPANIC_r0006"
                     /product="5S ribosomal RNA"
                     /inference="COORDINATES: nucleotide
                     motif:Rfam:14.4:RF00001"
                     /inference="COORDINATES: profile:INFERNAL:1.1.4"
                     /note="Derived by automated computational analysis using
                     gene prediction method: cmsearch."
                     /db_xref="RFAM:RF00001"
                     /standard_name="rrf rRNA"
     gene            284601..284711
                     /gene="rrf"
                     /locus_tag="TPANIC_r0006"
                     /old_locus_tag="TPANIC_r0006"
                     /standard_name="rrf gene"
     CDS             284769..285134
                     /locus_tag="TPANIC_0267"
                     /old_locus_tag="TPANIC_0267"
                     /inference="COORDINATES: similar to AA
                     sequence:RefSeq:WP_013944941.1"
                     /note="Derived by automated computational analysis using
                     gene prediction method: Protein Homology."
                     /codon_start=1
                     /transl_table=11
                     /product="polymer-forming cytoskeletal protein"
                     /protein_id="WP_010881716.1"
                     /standard_name="polymer-forming cytoskeletal protein CDS"
     gene            284769..285134
                     /locus_tag="TPANIC_0267"
                     /old_locus_tag="TPANIC_0267"
                     /standard_name="gene"
     CDS             285164..285784
                     /locus_tag="TPANIC_0268"
                     /old_locus_tag="TPANIC_0268"
                     /inference="COORDINATES: similar to AA
                     sequence:RefSeq:WP_010881717.1"
                     /note="Derived by automated computational analysis using
                     gene prediction method: Protein Homology."
                     /codon_start=1
                     /transl_table=11
                     /product="tetratricopeptide repeat protein"
                     /protein_id="WP_235214083.1"
                     /standard_name="tetratricopeptide repeat protein CDS"
     gene            285164..285784
                     /locus_tag="TPANIC_0268"
                     /old_locus_tag="TPANIC_0268"
                     /standard_name="gene"
     CDS             285794..287242
                     /gene="mtaB"
                     /locus_tag="TPANIC_0269"
                     /old_locus_tag="TPANIC_0269"
                     /inference="COORDINATES: similar to AA
                     sequence:RefSeq:WP_010881718.1"
                     /note="Derived by automated computational analysis using
                     gene prediction method: Protein Homology."
                     /codon_start=1
                     /transl_table=11
                     /product="tRNA
                     (N(6)-L-threonylcarbamoyladenosine(37)-C(2))-
                     methylthiotransferase MtaB"
                     /protein_id="WP_010881718.1"
                     /standard_name="mtaB CDS"
     gene            285794..287242
                     /gene="mtaB"
                     /locus_tag="TPANIC_0269"
                     /old_locus_tag="TPANIC_0269"
                     /standard_name="mtaB gene"
     CDS             287268..288752
                     /locus_tag="TPANIC_0270"
                     /old_locus_tag="TPANIC_0270"
                     /inference="COORDINATES: similar to AA
                     sequence:RefSeq:WP_013944944.1"
                     /note="Derived by automated computational analysis using
                     gene prediction method: Protein Homology."
                     /codon_start=1
                     /transl_table=11
                     /product="CCA tRNA nucleotidyltransferase"
                     /protein_id="WP_014505443.1"
                     /standard_name="CCA tRNA nucleotidyltransferase CDS"
     gene            287268..288752
                     /locus_tag="TPANIC_0270"
                     /old_locus_tag="TPANIC_0270"
                     /standard_name="gene"
     CDS             complement(288749..289723)
                     /locus_tag="TPANIC_0271"
                     /old_locus_tag="TPANIC_0271"
                     /inference="COORDINATES: similar to AA
                     sequence:RefSeq:WP_010881720.1"
                     /note="Derived by automated computational analysis using
                     gene prediction method: Protein Homology."
                     /codon_start=1
                     /transl_table=11
                     /product="ParB/RepB/Spo0J family partition protein"
                     /protein_id="WP_010881720.1"
                     /standard_name="ParB/RepB/Spo0J family partition protein
                     CDS"
     gene            complement(288749..289723)
                     /locus_tag="TPANIC_0271"
                     /old_locus_tag="TPANIC_0271"
                     /standard_name="gene"
     CDS             complement(289710..290471)
                     /locus_tag="TPANIC_0272"
                     /old_locus_tag="TPANIC_0272"
                     /inference="COORDINATES: similar to AA
                     sequence:RefSeq:WP_013944946.1"
                     /note="Derived by automated computational analysis using
                     gene prediction method: Protein Homology."
                     /codon_start=1
                     /transl_table=11
                     /product="ParA family protein"
                     /protein_id="WP_010881721.1"
                     /standard_name="ParA family protein CDS"
     gene            complement(289710..290471)
                     /locus_tag="TPANIC_0272"
                     /old_locus_tag="TPANIC_0272"
                     /standard_name="gene"
     CDS             290604..291395
                     /locus_tag="TPANIC_0273"
                     /old_locus_tag="TPANIC_0273"
                     /inference="COORDINATES: similar to AA
                     sequence:RefSeq:WP_010881722.1"
                     /note="Derived by automated computational analysis using
                     gene prediction method: Protein Homology."
                     /codon_start=1
                     /transl_table=11
                     /product="hypothetical protein"
                     /protein_id="WP_010881722.1"
                     /standard_name="hypothetical protein CDS"
     gene            290604..291395
                     /locus_tag="TPANIC_0273"
                     /old_locus_tag="TPANIC_0273"
                     /standard_name="gene"
     CDS             complement(291433..291933)
                     /locus_tag="TPANIC_0274"
                     /old_locus_tag="TPANIC_0274"
                     /inference="COORDINATES: similar to AA
                     sequence:RefSeq:WP_013944948.1"
                     /note="Derived by automated computational analysis using
                     gene prediction method: Protein Homology."
                     /codon_start=1
                     /transl_table=11
                     /product="cytidine/deoxycytidylate deaminase family
                     protein"
                     /protein_id="WP_010881723.1"
                     /standard_name="cytidine/deoxycytidylate deaminase family
                     protein CDS"
     gene            complement(291433..291933)
                     /locus_tag="TPANIC_0274"
                     /old_locus_tag="TPANIC_0274"
                     /standard_name="gene"
     CDS             complement(292022..292771)
                     /locus_tag="TPANIC_0275"
                     /old_locus_tag="TPANIC_0275"
                     /inference="COORDINATES: similar to AA
                     sequence:RefSeq:WP_010881724.1"
                     /note="Derived by automated computational analysis using
                     gene prediction method: Protein Homology."
                     /codon_start=1
                     /transl_table=11
                     /product="WecB/TagA/CpsF family glycosyltransferase"
                     /protein_id="WP_010881724.1"
                     /standard_name="WecB/TagA/CpsF family glycosyltransferase
                     CDS"
     gene            complement(292022..292771)
                     /locus_tag="TPANIC_0275"
                     /old_locus_tag="TPANIC_0275"
                     /standard_name="gene"
     CDS             complement(292750..293589)
                     /locus_tag="TPANIC_0276"
                     /old_locus_tag="TPANIC_0276"
                     /EC_number="2.1.1.193"
                     /inference="COORDINATES: similar to AA
                     sequence:RefSeq:WP_014342352.1"
                     /note="Derived by automated computational analysis using
                     gene prediction method: Protein Homology."
                     /codon_start=1
                     /transl_table=11
                     /product="16S rRNA (uracil(1498)-N(3))-methyltransferase"
                     /protein_id="WP_014342352.1"
                     /standard_name="16S rRNA
                     (uracil(1498)-N(3))-methyltransferase CDS"
     gene            complement(292750..293589)
                     /locus_tag="TPANIC_0276"
                     /old_locus_tag="TPANIC_0276"
                     /standard_name="gene"
     CDS             complement(293807..295267)
                     /locus_tag="TPANIC_0277"
                     /old_locus_tag="TPANIC_0277"
                     /inference="COORDINATES: similar to AA
                     sequence:RefSeq:WP_010881726.1"
                     /note="Derived by automated computational analysis using
                     gene prediction method: Protein Homology."
                     /codon_start=1
                     /transl_table=11
                     /product="S41 family peptidase"
                     /protein_id="WP_014505444.1"
                     /standard_name="S41 family peptidase CDS"
     gene            complement(293807..295267)
                     /locus_tag="TPANIC_0277"
                     /old_locus_tag="TPANIC_0277"
                     /standard_name="gene"
     CDS             295549..298047
                     /gene="rpsA"
                     /locus_tag="TPANIC_0279"
                     /old_locus_tag="TPANIC_0279"
                     /inference="COORDINATES: similar to AA
                     sequence:RefSeq:WP_014342720.1"
                     /note="Derived by automated computational analysis using
                     gene prediction method: Protein Homology."
                     /codon_start=1
                     /transl_table=11
                     /product="30S ribosomal protein S1"
                     /protein_id="WP_064745620.1"
                     /standard_name="rpsA CDS"
     gene            295549..298047
                     /gene="rpsA"
                     /locus_tag="TPANIC_0279"
                     /old_locus_tag="TPANIC_0279"
                     /standard_name="rpsA gene"
     CDS             298310..299029
                     /locus_tag="TPANIC_0282"
                     /old_locus_tag="TPANIC_0282"
                     /inference="COORDINATES: similar to AA
                     sequence:RefSeq:WP_010881731.1"
                     /note="Derived by automated computational analysis using
                     gene prediction method: Protein Homology."
                     /codon_start=1
                     /transl_table=11
                     /product="tetratricopeptide repeat protein"
                     /protein_id="WP_010881731.1"
                     /standard_name="tetratricopeptide repeat protein CDS"
     gene            298310..299029
                     /locus_tag="TPANIC_0282"
                     /old_locus_tag="TPANIC_0282"
                     /standard_name="gene"
     CDS             299207..299686
                     /gene="coaD"
                     /locus_tag="TPANIC_0283"
                     /old_locus_tag="TPANIC_0283"
                     /EC_number="2.7.7.3"
                     /inference="COORDINATES: similar to AA
                     sequence:RefSeq:WP_010881732.1"
                     /note="Derived by automated computational analysis using
                     gene prediction method: Protein Homology."
                     /codon_start=1
                     /transl_table=11
                     /product="pantetheine-phosphate adenylyltransferase"
                     /protein_id="WP_010881732.1"
                     /standard_name="coaD CDS"
     gene            299207..299686
                     /gene="coaD"
                     /locus_tag="TPANIC_0283"
                     /old_locus_tag="TPANIC_0283"
                     /standard_name="coaD gene"
     CDS             299791..301470
                     /locus_tag="TPANIC_0284"
                     /old_locus_tag="TPANIC_0284"
                     /inference="COORDINATES: similar to AA
                     sequence:RefSeq:WP_014342354.1"
                     /note="Derived by automated computational analysis using
                     gene prediction method: Protein Homology."
                     /codon_start=1
                     /transl_table=11
                     /product="spiro-SPASM protein"
                     /protein_id="WP_014342354.1"
                     /standard_name="spiro-SPASM protein CDS"
     gene            299791..301470
                     /locus_tag="TPANIC_0284"
                     /old_locus_tag="TPANIC_0284"
                     /standard_name="gene"
     CDS             301421..302398
                     /locus_tag="TPANIC_0286"
                     /old_locus_tag="TPANIC_0286"
                     /inference="COORDINATES: similar to AA
                     sequence:RefSeq:WP_014342785.1"
                     /note="Derived by automated computational analysis using
                     gene prediction method: Protein Homology."
                     /codon_start=1
                     /transl_table=11
                     /product="hypothetical protein"
                     /protein_id="WP_014505450.1"
                     /standard_name="hypothetical protein CDS"
     gene            301421..302398
                     /locus_tag="TPANIC_0286"
                     /old_locus_tag="TPANIC_0286"
                     /standard_name="gene"
     CDS             302398..304971
                     /locus_tag="TPANIC_0288"
                     /old_locus_tag="TPANIC_0288"
                     /inference="COORDINATES: similar to AA
                     sequence:RefSeq:WP_014342356.1"
                     /note="Derived by automated computational analysis using
                     gene prediction method: Protein Homology."
                     /codon_start=1
                     /transl_table=11
                     /product="methyltransferase domain-containing protein"
                     /protein_id="WP_014342786.1"
                     /standard_name="methyltransferase domain-containing
                     protein CDS"
     gene            302398..304971
                     /locus_tag="TPANIC_0288"
                     /old_locus_tag="TPANIC_0288"
                     /standard_name="gene"
     CDS             305026..305859
                     /locus_tag="TPANIC_0290"
                     /old_locus_tag="TPANIC_0290"
                     /EC_number="3.1.3.-"
                     /inference="COORDINATES: similar to AA
                     sequence:RefSeq:WP_013944959.1"
                     /note="Derived by automated computational analysis using
                     gene prediction method: Protein Homology."
                     /codon_start=1
                     /transl_table=11
                     /product="HAD family hydrolase"
                     /protein_id="WP_010881739.1"
                     /standard_name="HAD family hydrolase CDS"
     gene            305026..305859
                     /locus_tag="TPANIC_0290"
                     /old_locus_tag="TPANIC_0290"
                     /standard_name="gene"
     CDS             305896..306777
                     /locus_tag="TPANIC_0291"
                     /old_locus_tag="TPANIC_0291"
                     /inference="COORDINATES: similar to AA
                     sequence:RefSeq:WP_010881740.1"
                     /note="Derived by automated computational analysis using
                     gene prediction method: Protein Homology."
                     /codon_start=1
                     /transl_table=11
                     /product="alpha-hydroxy-acid oxidizing protein"
                     /protein_id="WP_010881740.1"
                     /standard_name="alpha-hydroxy-acid oxidizing protein CDS"
     gene            305896..306777
                     /locus_tag="TPANIC_0291"
                     /old_locus_tag="TPANIC_0291"
                     /standard_name="gene"
     CDS             306768..308021
                     /locus_tag="TPANIC_0292"
                     /old_locus_tag="TPANIC_0292"
                     /inference="COORDINATES: similar to AA
                     sequence:RefSeq:WP_010881741.1"
                     /note="Derived by automated computational analysis using
                     gene prediction method: Protein Homology."
                     /codon_start=1
                     /transl_table=11
                     /product="OmpA family protein"
                     /protein_id="WP_010881741.1"
                     /standard_name="OmpA family protein CDS"
     gene            306768..308021
                     /locus_tag="TPANIC_0292"
                     /old_locus_tag="TPANIC_0292"
                     /standard_name="gene"
     CDS             308187..309452
                     /locus_tag="TPANIC_0294"
                     /old_locus_tag="TPANIC_0294"
                     /inference="COORDINATES: similar to AA
                     sequence:RefSeq:WP_010881743.1"
                     /note="Derived by automated computational analysis using
                     gene prediction method: Protein Homology."
                     /codon_start=1
                     /transl_table=11
                     /product="ribose-phosphate pyrophosphokinase"
                     /protein_id="WP_010881743.1"
                     /standard_name="ribose-phosphate pyrophosphokinase CDS"
     gene            308187..309452
                     /locus_tag="TPANIC_0294"
                     /old_locus_tag="TPANIC_0294"
                     /standard_name="gene"
     CDS             309471..310715
                     /locus_tag="TPANIC_0295"
                     /old_locus_tag="TPANIC_0295"
                     /inference="COORDINATES: similar to AA
                     sequence:RefSeq:WP_013944961.1"
                     /note="Derived by automated computational analysis using
                     gene prediction method: Protein Homology."
                     /codon_start=1
                     /transl_table=11
                     /product="FGGY-family carbohydrate kinase"
                     /protein_id="WP_010881744.1"
                     /standard_name="FGGY-family carbohydrate kinase CDS"
     gene            309471..310715
                     /locus_tag="TPANIC_0295"
                     /old_locus_tag="TPANIC_0295"
                     /standard_name="gene"
     CDS             310801..311436
                     /locus_tag="TPANIC_0296"
                     /old_locus_tag="TPANIC_0296"
                     /inference="COORDINATES: similar to AA
                     sequence:RefSeq:WP_010881745.1"
                     /note="Derived by automated computational analysis using
                     gene prediction method: Protein Homology."
                     /codon_start=1
                     /transl_table=11
                     /product="dephospho-CoA kinase"
                     /protein_id="WP_010881745.1"
                     /standard_name="dephospho-CoA kinase CDS"
     gene            310801..311436
                     /locus_tag="TPANIC_0296"
                     /old_locus_tag="TPANIC_0296"
                     /standard_name="gene"
     CDS             311439..312212
                     /locus_tag="TPANIC_0297"
                     /old_locus_tag="TPANIC_0297"
                     /inference="COORDINATES: similar to AA
                     sequence:RefSeq:WP_010881746.1"
                     /note="Derived by automated computational analysis using
                     gene prediction method: Protein Homology."
                     /codon_start=1
                     /transl_table=11
                     /product="SPOR domain-containing protein"
                     /protein_id="WP_014505451.1"
                     /standard_name="SPOR domain-containing protein CDS"
     gene            311439..312212
                     /locus_tag="TPANIC_0297"
                     /old_locus_tag="TPANIC_0297"
                     /standard_name="gene"
     CDS             312345..313376
                     /locus_tag="TPANIC_0298"
                     /old_locus_tag="TPANIC_0298"
                     /inference="COORDINATES: similar to AA
                     sequence:RefSeq:WP_010881747.1"
                     /note="Derived by automated computational analysis using
                     gene prediction method: Protein Homology."
                     /codon_start=1
                     /transl_table=11
                     /product="BMP family ABC transporter substrate-binding
                     protein"
                     /protein_id="WP_010881747.1"
                     /standard_name="BMP family ABC transporter
                     substrate-binding protein CDS"
     gene            312345..313376
                     /locus_tag="TPANIC_0298"
                     /old_locus_tag="TPANIC_0298"
                     /standard_name="gene"
     CDS             313487..315133
                     /locus_tag="TPANIC_0300"
                     /old_locus_tag="TPANIC_0300"
                     /inference="COORDINATES: similar to AA
                     sequence:RefSeq:WP_014505452.1"
                     /note="Derived by automated computational analysis using
                     gene prediction method: Protein Homology."
                     /codon_start=1
                     /transl_table=11
                     /product="ATP-binding cassette domain-containing protein"
                     /protein_id="WP_237253591.1"
                     /standard_name="ATP-binding cassette domain-containing
                     protein CDS"
     gene            313487..315133
                     /locus_tag="TPANIC_0300"
                     /old_locus_tag="TPANIC_0300"
                     /standard_name="gene"
     CDS             315130..316263
                     /locus_tag="TPANIC_0301"
                     /old_locus_tag="TPANIC_0301"
                     /inference="COORDINATES: similar to AA
                     sequence:RefSeq:WP_013944966.1"
                     /note="Derived by automated computational analysis using
                     gene prediction method: Protein Homology."
                     /codon_start=1
                     /transl_table=11
                     /product="ABC transporter permease"
                     /protein_id="WP_010881750.1"
                     /standard_name="ABC transporter permease CDS"
     gene            315130..316263
                     /locus_tag="TPANIC_0301"
                     /old_locus_tag="TPANIC_0301"
                     /standard_name="gene"
     CDS             316254..317195
                     /locus_tag="TPANIC_0302"
                     /old_locus_tag="TPANIC_0302"
                     /inference="COORDINATES: similar to AA
                     sequence:RefSeq:WP_010881751.1"
                     /note="Derived by automated computational analysis using
                     gene prediction method: Protein Homology."
                     /codon_start=1
                     /transl_table=11
                     /product="ABC transporter permease"
                     /protein_id="WP_010881751.1"
                     /standard_name="ABC transporter permease CDS"
     gene            316254..317195
                     /locus_tag="TPANIC_0302"
                     /old_locus_tag="TPANIC_0302"
                     /standard_name="gene"
     CDS             complement(317182..319128)
                     /gene="mutL"
                     /locus_tag="TPANIC_0303"
                     /old_locus_tag="TPANIC_0303"
                     /inference="COORDINATES: similar to AA
                     sequence:RefSeq:WP_013944968.1"
                     /note="Derived by automated computational analysis using
                     gene prediction method: Protein Homology."
                     /codon_start=1
                     /transl_table=11
                     /product="DNA mismatch repair endonuclease MutL"
                     /protein_id="WP_010881752.1"
                     /standard_name="mutL CDS"
     gene            complement(317182..319128)
                     /gene="mutL"
                     /locus_tag="TPANIC_0303"
                     /old_locus_tag="TPANIC_0303"
                     /standard_name="mutL gene"
     CDS             complement(319141..322260)
                     /locus_tag="TPANIC_0304"
                     /old_locus_tag="TPANIC_0304"
                     /inference="COORDINATES: similar to AA
                     sequence:RefSeq:WP_010881753.1"
                     /note="Derived by automated computational analysis using
                     gene prediction method: Protein Homology."
                     /codon_start=1
                     /transl_table=11
                     /product="hypothetical protein"
                     /protein_id="WP_010881753.1"
                     /standard_name="hypothetical protein CDS"
     gene            complement(319141..322260)
                     /locus_tag="TPANIC_0304"
                     /old_locus_tag="TPANIC_0304"
                     /standard_name="gene"
     CDS             322187..323920
                     /locus_tag="TPANIC_0305"
                     /old_locus_tag="TPANIC_0305"
                     /EC_number="6.3.4.2"
                     /inference="COORDINATES: similar to AA
                     sequence:RefSeq:WP_010881754.1"
                     /note="Derived by automated computational analysis using
                     gene prediction method: Protein Homology."
                     /codon_start=1
                     /transl_table=11
                     /product="CTP synthase"
                     /protein_id="WP_010881754.1"
                     /standard_name="CTP synthase CDS"
     gene            322187..323920
                     /locus_tag="TPANIC_0305"
                     /old_locus_tag="TPANIC_0305"
                     /standard_name="gene"
     CDS             324085..324699
                     /gene="rpsD"
                     /locus_tag="TPANIC_0306"
                     /old_locus_tag="TPANIC_0306"
                     /inference="COORDINATES: similar to AA
                     sequence:RefSeq:WP_010881755.1"
                     /note="Derived by automated computational analysis using
                     gene prediction method: Protein Homology."
                     /codon_start=1
                     /transl_table=11
                     /product="30S ribosomal protein S4"
                     /protein_id="WP_010881755.1"
                     /standard_name="rpsD CDS"
     gene            324085..324699
                     /gene="rpsD"
                     /locus_tag="TPANIC_0306"
                     /old_locus_tag="TPANIC_0306"
                     /standard_name="rpsD gene"
     CDS             324786..325814
                     /locus_tag="TPANIC_0307"
                     /old_locus_tag="TPANIC_0307"
                     /inference="COORDINATES: similar to AA
                     sequence:RefSeq:WP_010881756.1"
                     /note="Derived by automated computational analysis using
                     gene prediction method: Protein Homology."
                     /codon_start=1
                     /transl_table=11
                     /product="PASTA domain-containing protein"
                     /protein_id="WP_010881756.1"
                     /standard_name="PASTA domain-containing protein CDS"
     gene            324786..325814
                     /locus_tag="TPANIC_0307"
                     /old_locus_tag="TPANIC_0307"
                     /standard_name="gene"
     CDS             325858..326754
                     /locus_tag="TPANIC_0308"
                     /old_locus_tag="TPANIC_0308"
                     /inference="COORDINATES: similar to AA
                     sequence:RefSeq:WP_010881757.1"
                     /note="Derived by automated computational analysis using
                     gene prediction method: Protein Homology."
                     /codon_start=1
                     /transl_table=11
                     /product="ABC transporter substrate-binding protein"
                     /protein_id="WP_014505457.1"
                     /standard_name="ABC transporter substrate-binding protein
                     CDS"
     gene            325858..326754
                     /locus_tag="TPANIC_0308"
                     /old_locus_tag="TPANIC_0308"
                     /standard_name="gene"
     CDS             326715..327638
                     /locus_tag="TPANIC_0309"
                     /old_locus_tag="TPANIC_0309"
                     /inference="COORDINATES: similar to AA
                     sequence:RefSeq:WP_014342362.1"
                     /note="Derived by automated computational analysis using
                     gene prediction method: Protein Homology."
                     /codon_start=1
                     /transl_table=11
                     /product="transporter substrate-binding domain-containing
                     protein"
                     /protein_id="WP_235214085.1"
                     /standard_name="transporter substrate-binding
                     domain-containing protein CDS"
     gene            326715..327638
                     /locus_tag="TPANIC_0309"
                     /old_locus_tag="TPANIC_0309"
                     /standard_name="gene"
     CDS             327661..327990
                     /locus_tag="TPANIC_0310"
                     /old_locus_tag="TPANIC_0310"
                     /inference="COORDINATES: similar to AA
                     sequence:RefSeq:WP_012460537.1"
                     /note="Derived by automated computational analysis using
                     gene prediction method: Protein Homology."
                     /codon_start=1
                     /transl_table=11
                     /product="single-stranded DNA-binding protein"
                     /protein_id="WP_042491858.1"
                     /standard_name="single-stranded DNA-binding protein CDS"
     gene            327661..327990
                     /locus_tag="TPANIC_0310"
                     /old_locus_tag="TPANIC_0310"
                     /standard_name="gene"
     CDS             328096..329109
                     /locus_tag="TPANIC_0312"
                     /old_locus_tag="TPANIC_0312"
                     /inference="COORDINATES: similar to AA
                     sequence:RefSeq:WP_010881761.1"
                     /note="Derived by automated computational analysis using
                     gene prediction method: Protein Homology."
                     /codon_start=1
                     /transl_table=11
                     /product="DUF368 domain-containing protein"
                     /protein_id="WP_010881761.1"
                     /standard_name="DUF368 domain-containing protein CDS"
     gene            328096..329109
                     /locus_tag="TPANIC_0312"
                     /old_locus_tag="TPANIC_0312"
                     /standard_name="gene"
     CDS             329200..331488
                     /locus_tag="TPANIC_0313"
                     /old_locus_tag="TPANIC_0313"
                     /inference="COORDINATES: similar to AA
                     sequence:RefSeq:WP_010881762.1"
                     /note="Derived by automated computational analysis using
                     gene prediction method: Protein Homology."
                     /codon_start=1
                     /transl_table=11
                     /product="major outer sheath N-terminal domain-containing
                     protein"
                     /protein_id="WP_010881762.1"
                     /standard_name="major outer sheath N-terminal
                     domain-containing protein CDS"
     gene            329200..331488
                     /locus_tag="TPANIC_0313"
                     /old_locus_tag="TPANIC_0313"
                     /standard_name="gene"
     CDS             complement(331545..331685)
                     /locus_tag="TPANIC_RS05470"
                     /inference="COORDINATES: protein motif:HMM:NF022350.2"
                     /note="Derived by automated computational analysis using
                     gene prediction method: Protein Homology."
                     /codon_start=1
                     /transl_table=11
                     /product="DUF2715 domain-containing protein"
                     /protein_id="WP_175393427.1"
                     /standard_name="DUF2715 domain-containing protein CDS"
     gene            complement(331545..331685)
                     /locus_tag="TPANIC_RS05470"
                     /standard_name="gene"
     CDS             complement(331714..332361)
                     /locus_tag="TPANIC_0315"
                     /old_locus_tag="TPANIC_0315"
                     /inference="COORDINATES: similar to AA
                     sequence:RefSeq:WP_010881764.1"
                     /note="Derived by automated computational analysis using
                     gene prediction method: Protein Homology."
                     /codon_start=1
                     /transl_table=11
                     /product="DUF2715 domain-containing protein"
                     /protein_id="WP_010881764.1"
                     /standard_name="DUF2715 domain-containing protein CDS"
     gene            complement(331714..332361)
                     /locus_tag="TPANIC_0315"
                     /old_locus_tag="TPANIC_0315"
                     /standard_name="gene"
     CDS             complement(332355..332429)
                     /locus_tag="TPANIC_RS05575"
                     /inference="COORDINATES: protein motif:HMM:NF014743.2"
                     /note="Derived by automated computational analysis using
                     gene prediction method: Protein Homology."
                     /codon_start=1
                     /transl_table=11
                     /product="hypothetical protein"
                     /protein_id="WP_235214118.1"
                     /standard_name="hypothetical protein CDS"
     gene            complement(332355..332429)
                     /locus_tag="TPANIC_RS05575"
                     /standard_name="gene"
     CDS             complement(332440..333534)
                     /locus_tag="TPANIC_0316"
                     /old_locus_tag="TPANIC_0316"
                     /inference="COORDINATES: protein motif:HMM:NF014733.2"
                     /note="Derived by automated computational analysis using
                     gene prediction method: Protein Homology."
                     /codon_start=1
                     /transl_table=11
                     /product="major outer sheath N-terminal domain-containing
                     protein"
                     /protein_id="WP_235214086.1"
                     /standard_name="major outer sheath N-terminal
                     domain-containing protein CDS"
     gene            complement(332440..333534)
                     /locus_tag="TPANIC_0316"
                     /old_locus_tag="TPANIC_0316"
                     /standard_name="gene"
     CDS             complement(333608..335878)
                     /locus_tag="TPANIC_0317"
                     /old_locus_tag="TPANIC_0317"
                     /inference="COORDINATES: similar to AA
                     sequence:RefSeq:WP_012460538.1"
                     /note="Derived by automated computational analysis using
                     gene prediction method: Protein Homology."
                     /codon_start=1
                     /transl_table=11
                     /product="major outer sheath N-terminal domain-containing
                     protein"
                     /protein_id="WP_010881765.1"
                     /standard_name="major outer sheath N-terminal
                     domain-containing protein CDS"
     gene            complement(333608..335878)
                     /locus_tag="TPANIC_0317"
                     /old_locus_tag="TPANIC_0317"
                     /standard_name="gene"
     CDS             336038..337099
                     /locus_tag="TPANIC_0319"
                     /old_locus_tag="TPANIC_0319"
                     /inference="COORDINATES: similar to AA
                     sequence:RefSeq:WP_012460539.1"
                     /note="Derived by automated computational analysis using
                     gene prediction method: Protein Homology."
                     /codon_start=1
                     /transl_table=11
                     /product="BMP family protein"
                     /protein_id="WP_010881767.1"
                     /standard_name="BMP family protein CDS"
     gene            336038..337099
                     /locus_tag="TPANIC_0319"
                     /old_locus_tag="TPANIC_0319"
                     /standard_name="gene"
     CDS             337118..337264
                     /locus_tag="TPANIC_0320"
                     /old_locus_tag="TPANIC_0320"
                     /inference="COORDINATES: similar to AA
                     sequence:RefSeq:WP_013944983.1"
                     /note="Derived by automated computational analysis using
                     gene prediction method: Protein Homology."
                     /codon_start=1
                     /transl_table=11
                     /product="hypothetical protein"
                     /protein_id="WP_014505460.1"
                     /standard_name="hypothetical protein CDS"
     gene            337118..337264
                     /locus_tag="TPANIC_0320"
                     /old_locus_tag="TPANIC_0320"
                     /standard_name="gene"
     CDS             337340..338941
                     /locus_tag="TPANIC_0321"
                     /old_locus_tag="TPANIC_0321"
                     /inference="COORDINATES: similar to AA
                     sequence:RefSeq:WP_010881769.1"
                     /note="Derived by automated computational analysis using
                     gene prediction method: Protein Homology."
                     /codon_start=1
                     /transl_table=11
                     /product="ABC transporter ATP-binding protein"
                     /protein_id="WP_010881769.1"
                     /standard_name="ABC transporter ATP-binding protein CDS"
     gene            337340..338941
                     /locus_tag="TPANIC_0321"
                     /old_locus_tag="TPANIC_0321"
                     /standard_name="gene"
     CDS             339007..340053
                     /locus_tag="TPANIC_0322"
                     /old_locus_tag="TPANIC_0322"
                     /inference="COORDINATES: similar to AA
                     sequence:RefSeq:WP_010881770.1"
                     /note="Derived by automated computational analysis using
                     gene prediction method: Protein Homology."
                     /codon_start=1
                     /transl_table=11
                     /product="ABC transporter permease"
                     /protein_id="WP_235214119.1"
                     /standard_name="ABC transporter permease CDS"
     gene            339007..340053
                     /locus_tag="TPANIC_0322"
                     /old_locus_tag="TPANIC_0322"
                     /standard_name="gene"
     CDS             340050..341000
                     /locus_tag="TPANIC_0323"
                     /old_locus_tag="TPANIC_0323"
                     /inference="COORDINATES: similar to AA
                     sequence:RefSeq:WP_013944986.1"
                     /note="Derived by automated computational analysis using
                     gene prediction method: Protein Homology."
                     /codon_start=1
                     /transl_table=11
                     /product="ABC transporter permease"
                     /protein_id="WP_010881771.1"
                     /standard_name="ABC transporter permease CDS"
     gene            340050..341000
                     /locus_tag="TPANIC_0323"
                     /old_locus_tag="TPANIC_0323"
                     /standard_name="gene"
     CDS             341104..345510
                     /locus_tag="TPANIC_0324"
                     /old_locus_tag="TPANIC_0324"
                     /inference="COORDINATES: similar to AA
                     sequence:RefSeq:WP_015613211.1"
                     /note="Derived by automated computational analysis using
                     gene prediction method: Protein Homology."
                     /codon_start=1
                     /transl_table=11
                     /product="translocation/assembly module TamB
                     domain-containing protein"
                     /protein_id="WP_014342370.1"
                     /standard_name="translocation/assembly module TamB
                     domain-containing protein CDS"
     gene            341104..345510
                     /locus_tag="TPANIC_0324"
                     /old_locus_tag="TPANIC_0324"
                     /standard_name="gene"
     CDS             345540..348053
                     /gene="bamA"
                     /locus_tag="TPANIC_0326"
                     /old_locus_tag="TPANIC_0326"
                     /inference="COORDINATES: similar to AA
                     sequence:RefSeq:WP_014343537.1"
                     /note="Derived by automated computational analysis using
                     gene prediction method: Protein Homology."
                     /codon_start=1
                     /transl_table=11
                     /product="outer membrane protein assembly factor BamA"
                     /protein_id="WP_014342788.1"
                     /standard_name="bamA CDS"
     gene            345540..348053
                     /gene="bamA"
                     /locus_tag="TPANIC_0326"
                     /old_locus_tag="TPANIC_0326"
                     /standard_name="bamA gene"
     CDS             348110..348628
                     /locus_tag="TPANIC_0327"
                     /old_locus_tag="TPANIC_0327"
                     /inference="COORDINATES: similar to AA
                     sequence:RefSeq:WP_013944989.1"
                     /note="Derived by automated computational analysis using
                     gene prediction method: Protein Homology."
                     /codon_start=1
                     /transl_table=11
                     /product="OmpH family outer membrane protein"
                     /protein_id="WP_010881775.1"
                     /standard_name="OmpH family outer membrane protein CDS"
     gene            348110..348628
                     /locus_tag="TPANIC_0327"
                     /old_locus_tag="TPANIC_0327"
                     /standard_name="gene"
     CDS             348684..351386
                     /gene="mutS"
                     /locus_tag="TPANIC_0328"
                     /old_locus_tag="TPANIC_0328"
                     /inference="COORDINATES: similar to AA
                     sequence:RefSeq:WP_010881776.1"
                     /note="Derived by automated computational analysis using
                     gene prediction method: Protein Homology."
                     /codon_start=1
                     /transl_table=11
                     /product="DNA mismatch repair protein MutS"
                     /protein_id="WP_010881776.1"
                     /standard_name="mutS CDS"
     gene            348684..351386
                     /gene="mutS"
                     /locus_tag="TPANIC_0328"
                     /old_locus_tag="TPANIC_0328"
                     /standard_name="mutS gene"
     CDS             351504..353045
                     /locus_tag="TPANIC_0329"
                     /old_locus_tag="TPANIC_0329"
                     /EC_number="2.1.2.1"
                     /inference="COORDINATES: similar to AA
                     sequence:RefSeq:WP_014342373.1"
                     /note="Derived by automated computational analysis using
                     gene prediction method: Protein Homology."
                     /codon_start=1
                     /transl_table=11
                     /product="glycine hydroxymethyltransferase"
                     /protein_id="WP_014342373.1"
                     /standard_name="glycine hydroxymethyltransferase CDS"
     gene            351504..353045
                     /locus_tag="TPANIC_0329"
                     /old_locus_tag="TPANIC_0329"
                     /standard_name="gene"
     tRNA            complement(353027..353109)
                     /locus_tag="TPANIC_t0016"
                     /old_locus_tag="TPANIC_t0016"
                     /product="tRNA-Leu"
                     /inference="COORDINATES: profile:tRNAscan-SE:2.0.12"
                     /note="Derived by automated computational analysis using
                     gene prediction method: tRNAscan-SE."
                     /anticodon="(pos:complement(353016..353018),aa:Leu,seq:caa
                     )"
                     /standard_name="tRNA-Leu"
     gene            complement(353027..353109)
                     /locus_tag="TPANIC_t0016"
                     /old_locus_tag="TPANIC_t0016"
                     /standard_name="gene"
     CDS             complement(353201..354997)
                     /locus_tag="TPANIC_0330"
                     /old_locus_tag="TPANIC_0330"
                     /inference="COORDINATES: similar to AA
                     sequence:RefSeq:WP_012460541.1"
                     /note="Derived by automated computational analysis using
                     gene prediction method: Protein Homology."
                     /codon_start=1
                     /transl_table=11
                     /product="ATP-dependent metallopeptidase FtsH/Yme1/Tma
                     family protein"
                     /protein_id="WP_010881778.1"
                     /standard_name="ATP-dependent metallopeptidase
                     FtsH/Yme1/Tma family protein CDS"
     gene            complement(353201..354997)
                     /locus_tag="TPANIC_0330"
                     /old_locus_tag="TPANIC_0330"
                     /standard_name="gene"
     tRNA            complement(355062..355133)
                     /locus_tag="TPANIC_t0017"
                     /old_locus_tag="TPANIC_t0017"
                     /product="tRNA-Gly"
                     /inference="COORDINATES: profile:tRNAscan-SE:2.0.12"
                     /note="Derived by automated computational analysis using
                     gene prediction method: tRNAscan-SE."
                     /anticodon="(pos:complement(355041..355043),aa:Gly,seq:tcc
                     )"
                     /standard_name="tRNA-Gly"
     gene            complement(355062..355133)
                     /locus_tag="TPANIC_t0017"
                     /old_locus_tag="TPANIC_t0017"
                     /standard_name="gene"
     CDS             complement(355227..356693)
                     /gene="gnd"
                     /locus_tag="TPANIC_0331"
                     /old_locus_tag="TPANIC_0331"
                     /EC_number="1.1.1.44"
                     /inference="COORDINATES: similar to AA
                     sequence:RefSeq:WP_013944993.1"
                     /note="Derived by automated computational analysis using
                     gene prediction method: Protein Homology."
                     /codon_start=1
                     /transl_table=11
                     /product="decarboxylating NADP(+)-dependent
                     phosphogluconate dehydrogenase"
                     /protein_id="WP_010881779.1"
                     /standard_name="gnd CDS"
     gene            complement(355227..356693)
                     /gene="gnd"
                     /locus_tag="TPANIC_0331"
                     /old_locus_tag="TPANIC_0331"
                     /standard_name="gnd gene"
     CDS             356914..357564
                     /locus_tag="TPANIC_0333"
                     /old_locus_tag="TPANIC_0333"
                     /inference="COORDINATES: similar to AA
                     sequence:RefSeq:WP_010881781.1"
                     /note="Derived by automated computational analysis using
                     gene prediction method: Protein Homology."
                     /codon_start=1
                     /transl_table=11
                     /product="outer membrane lipoprotein carrier protein LolA"
                     /protein_id="WP_217701405.1"
                     /standard_name="outer membrane lipoprotein carrier protein
                     LolA CDS"
     gene            356914..357564
                     /locus_tag="TPANIC_0333"
                     /old_locus_tag="TPANIC_0333"
                     /standard_name="gene"
     CDS             357589..358806
                     /locus_tag="TPANIC_0334"
                     /old_locus_tag="TPANIC_0334"
                     /inference="COORDINATES: similar to AA
                     sequence:RefSeq:WP_013944995.1"
                     /note="Derived by automated computational analysis using
                     gene prediction method: Protein Homology."
                     /codon_start=1
                     /transl_table=11
                     /product="RodZ family helix-turn-helix domain-containing
                     protein"
                     /protein_id="WP_010881782.1"
                     /standard_name="RodZ family helix-turn-helix
                     domain-containing protein CDS"
     gene            357589..358806
                     /locus_tag="TPANIC_0334"
                     /old_locus_tag="TPANIC_0334"
                     /standard_name="gene"
     CDS             complement(358803..359345)
                     /locus_tag="TPANIC_0335"
                     /old_locus_tag="TPANIC_0335"
                     /EC_number="3.4.-.-"
                     /inference="COORDINATES: similar to AA
                     sequence:RefSeq:WP_010881783.1"
                     /note="Derived by automated computational analysis using
                     gene prediction method: Protein Homology."
                     /codon_start=1
                     /transl_table=11
                     /product="CPBP family glutamic-type intramembrane
                     protease"
                     /protein_id="WP_010881783.1"
                     /standard_name="CPBP family glutamic-type intramembrane
                     protease CDS"
     gene            complement(358803..359345)
                     /locus_tag="TPANIC_0335"
                     /old_locus_tag="TPANIC_0335"
                     /standard_name="gene"
     CDS             359275..360888
                     /locus_tag="TPANIC_0336"
                     /old_locus_tag="TPANIC_0336"
                     /inference="COORDINATES: similar to AA
                     sequence:RefSeq:WP_014342376.1"
                     /note="Derived by automated computational analysis using
                     gene prediction method: Protein Homology."
                     /codon_start=1
                     /transl_table=11
                     /product="ComEC/Rec2 family competence protein"
                     /protein_id="WP_014505465.1"
                     /standard_name="ComEC/Rec2 family competence protein CDS"
     gene            359275..360888
                     /locus_tag="TPANIC_0336"
                     /old_locus_tag="TPANIC_0336"
                     /standard_name="gene"
     CDS             360869..361726
                     /gene="rsmA"
                     /locus_tag="TPANIC_0337"
                     /old_locus_tag="TPANIC_0337"
                     /EC_number="2.1.1.182"
                     /inference="COORDINATES: similar to AA
                     sequence:RefSeq:WP_013944998.1"
                     /note="Derived by automated computational analysis using
                     gene prediction method: Protein Homology."
                     /codon_start=1
                     /transl_table=11
                     /product="16S rRNA
                     (adenine(1518)-N(6)/adenine(1519)-N(6))-
                     dimethyltransferase RsmA"
                     /protein_id="WP_010881785.1"
                     /standard_name="rsmA CDS"
     gene            360869..361726
                     /gene="rsmA"
                     /locus_tag="TPANIC_0337"
                     /old_locus_tag="TPANIC_0337"
                     /standard_name="rsmA gene"
     CDS             361744..362232
                     /locus_tag="TPANIC_0338"
                     /old_locus_tag="TPANIC_0338"
                     /inference="COORDINATES: similar to AA
                     sequence:RefSeq:WP_010881786.1"
                     /note="Derived by automated computational analysis using
                     gene prediction method: Protein Homology."
                     /codon_start=1
                     /transl_table=11
                     /product="hypothetical protein"
                     /protein_id="WP_010881786.1"
                     /standard_name="hypothetical protein CDS"
     gene            361744..362232
                     /locus_tag="TPANIC_0338"
                     /old_locus_tag="TPANIC_0338"
                     /standard_name="gene"
     CDS             362244..363239
                     /locus_tag="TPANIC_0339"
                     /old_locus_tag="TPANIC_0339"
                     /EC_number="5.4.99.-"
                     /inference="COORDINATES: similar to AA
                     sequence:RefSeq:WP_010881787.1"
                     /note="Derived by automated computational analysis using
                     gene prediction method: Protein Homology."
                     /codon_start=1
                     /transl_table=11
                     /product="RluA family pseudouridine synthase"
                     /protein_id="WP_010881787.1"
                     /standard_name="RluA family pseudouridine synthase CDS"
     gene            362244..363239
                     /locus_tag="TPANIC_0339"
                     /old_locus_tag="TPANIC_0339"
                     /standard_name="gene"
     CDS             complement(363225..364697)
                     /locus_tag="TPANIC_0340"
                     /old_locus_tag="TPANIC_0340"
                     /EC_number="6.3.2.-"
                     /inference="COORDINATES: similar to AA
                     sequence:RefSeq:WP_010881788.1"
                     /note="Derived by automated computational analysis using
                     gene prediction method: Protein Homology."
                     /codon_start=1
                     /transl_table=11
                     /product="folylpolyglutamate synthase/dihydrofolate
                     synthase family protein"
                     /protein_id="WP_010881788.1"
                     /standard_name="folylpolyglutamate synthase/dihydrofolate
                     synthase family protein CDS"
     gene            complement(363225..364697)
                     /locus_tag="TPANIC_0340"
                     /old_locus_tag="TPANIC_0340"
                     /standard_name="gene"
     CDS             364716..366161
                     /gene="murC"
                     /locus_tag="TPANIC_0341"
                     /old_locus_tag="TPANIC_0341"
                     /EC_number="6.3.2.8"
                     /inference="COORDINATES: similar to AA
                     sequence:RefSeq:WP_010881789.1"
                     /note="Derived by automated computational analysis using
                     gene prediction method: Protein Homology."
                     /codon_start=1
                     /transl_table=11
                     /product="UDP-N-acetylmuramate--L-alanine ligase"
                     /protein_id="WP_010881789.1"
                     /standard_name="murC CDS"
     gene            364716..366161
                     /gene="murC"
                     /locus_tag="TPANIC_0341"
                     /old_locus_tag="TPANIC_0341"
                     /standard_name="murC gene"
     CDS             366282..366842
                     /locus_tag="TPANIC_0342"
                     /old_locus_tag="TPANIC_0342"
                     /inference="COORDINATES: similar to AA
                     sequence:RefSeq:WP_013945003.1"
                     /note="Derived by automated computational analysis using
                     gene prediction method: Protein Homology."
                     /codon_start=1
                     /transl_table=11
                     /product="AAA family ATPase"
                     /protein_id="WP_010881790.1"
                     /standard_name="AAA family ATPase CDS"
     gene            366282..366842
                     /locus_tag="TPANIC_0342"
                     /old_locus_tag="TPANIC_0342"
                     /standard_name="gene"
     CDS             366836..367669
                     /locus_tag="TPANIC_0343"
                     /old_locus_tag="TPANIC_0343"
                     /EC_number="3.2.2.-"
                     /inference="COORDINATES: similar to AA
                     sequence:RefSeq:WP_013945004.1"
                     /note="Derived by automated computational analysis using
                     gene prediction method: Protein Homology."
                     /codon_start=1
                     /transl_table=11
                     /product="A/G-specific adenine glycosylase"
                     /protein_id="WP_010881791.1"
                     /standard_name="A/G-specific adenine glycosylase CDS"
     gene            366836..367669
                     /locus_tag="TPANIC_0343"
                     /old_locus_tag="TPANIC_0343"
                     /standard_name="gene"
     CDS             complement(367674..371096)
                     /gene="mfd"
                     /locus_tag="TPANIC_0344"
                     /old_locus_tag="TPANIC_0344"
                     /inference="COORDINATES: similar to AA
                     sequence:RefSeq:WP_014343538.1"
                     /note="Derived by automated computational analysis using
                     gene prediction method: Protein Homology."
                     /codon_start=1
                     /transl_table=11
                     /product="transcription-repair coupling factor"
                     /protein_id="WP_010881792.1"
                     /standard_name="mfd CDS"
     gene            complement(367674..371096)
                     /gene="mfd"
                     /locus_tag="TPANIC_0344"
                     /old_locus_tag="TPANIC_0344"
                     /standard_name="mfd gene"
     CDS             371249..372340
                     /locus_tag="TPANIC_0345"
                     /old_locus_tag="TPANIC_0345"
                     /EC_number="2.7.8.13"
                     /inference="COORDINATES: similar to AA
                     sequence:RefSeq:WP_013945007.1"
                     /note="Derived by automated computational analysis using
                     gene prediction method: Protein Homology."
                     /codon_start=1
                     /transl_table=11
                     /product="phospho-N-acetylmuramoyl-pentapeptide-
                     transferase"
                     /protein_id="WP_010881793.1"
                     /standard_name="phospho-N-acetylmuramoyl-pentapeptide-
                     transferase CDS"
     gene            371249..372340
                     /locus_tag="TPANIC_0345"
                     /old_locus_tag="TPANIC_0345"
                     /standard_name="gene"
     CDS             372503..373198
                     /locus_tag="TPANIC_0346"
                     /old_locus_tag="TPANIC_0346"
                     /inference="COORDINATES: similar to AA
                     sequence:RefSeq:WP_010881794.1"
                     /note="Derived by automated computational analysis using
                     gene prediction method: Protein Homology."
                     /codon_start=1
                     /transl_table=11
                     /product="DUF2715 domain-containing protein"
                     /protein_id="WP_237250500.1"
                     /standard_name="DUF2715 domain-containing protein CDS"
     gene            372503..373198
                     /locus_tag="TPANIC_0346"
                     /old_locus_tag="TPANIC_0346"
                     /standard_name="gene"
     CDS             373287..373997
                     /locus_tag="TPANIC_RS01700"
                     /inference="COORDINATES: similar to AA
                     sequence:RefSeq:WP_014505469.1"
                     /note="Derived by automated computational analysis using
                     gene prediction method: Protein Homology."
                     /codon_start=1
                     /transl_table=11
                     /product="DUF2715 domain-containing protein"
                     /protein_id="WP_014505469.1"
                     /standard_name="DUF2715 domain-containing protein CDS"
     gene            373287..373997
                     /locus_tag="TPANIC_RS01700"
                     /standard_name="gene"
     CDS             complement(374017..375132)
                     /locus_tag="TPANIC_0348"
                     /old_locus_tag="TPANIC_0348"
                     /inference="COORDINATES: similar to AA
                     sequence:RefSeq:WP_014342382.1"
                     /note="Derived by automated computational analysis using
                     gene prediction method: Protein Homology."
                     /codon_start=1
                     /transl_table=11
                     /product="Gx transporter family protein"
                     /protein_id="WP_237249930.1"
                     /standard_name="Gx transporter family protein CDS"
     gene            complement(374017..375132)
                     /locus_tag="TPANIC_0348"
                     /old_locus_tag="TPANIC_0348"
                     /standard_name="gene"
     CDS             complement(375111..375641)
                     /locus_tag="TPANIC_0349"
                     /old_locus_tag="TPANIC_0349"
                     /inference="COORDINATES: similar to AA
                     sequence:RefSeq:WP_013945011.1"
                     /note="Derived by automated computational analysis using
                     gene prediction method: Protein Homology."
                     /codon_start=1
                     /transl_table=11
                     /product="peptidylprolyl isomerase"
                     /protein_id="WP_010881797.1"
                     /standard_name="peptidylprolyl isomerase CDS"
     gene            complement(375111..375641)
                     /locus_tag="TPANIC_0349"
                     /old_locus_tag="TPANIC_0349"
                     /standard_name="gene"
     CDS             375854..377140
                     /locus_tag="TPANIC_0350"
                     /old_locus_tag="TPANIC_0350"
                     /EC_number="1.2.1.41"
                     /inference="COORDINATES: similar to AA
                     sequence:RefSeq:WP_013945012.1"
                     /note="Derived by automated computational analysis using
                     gene prediction method: Protein Homology."
                     /codon_start=1
                     /transl_table=11
                     /product="glutamate-5-semialdehyde dehydrogenase"
                     /protein_id="WP_014342789.1"
                     /standard_name="glutamate-5-semialdehyde dehydrogenase
                     CDS"
     gene            375854..377140
                     /locus_tag="TPANIC_0350"
                     /old_locus_tag="TPANIC_0350"
                     /standard_name="gene"
     CDS             377137..378027
                     /gene="proB"
                     /locus_tag="TPANIC_0351"
                     /old_locus_tag="TPANIC_0351"
                     /EC_number="2.7.2.11"
                     /inference="COORDINATES: similar to AA
                     sequence:RefSeq:WP_010881799.1"
                     /note="Derived by automated computational analysis using
                     gene prediction method: Protein Homology."
                     /codon_start=1
                     /transl_table=11
                     /product="glutamate 5-kinase"
                     /protein_id="WP_010881799.1"
                     /standard_name="proB CDS"
     gene            377137..378027
                     /gene="proB"
                     /locus_tag="TPANIC_0351"
                     /old_locus_tag="TPANIC_0351"
                     /standard_name="proB gene"
     CDS             378159..378416
                     /locus_tag="TPANIC_0352"
                     /old_locus_tag="TPANIC_0352"
                     /inference="COORDINATES: similar to AA
                     sequence:RefSeq:WP_010881800.1"
                     /note="Derived by automated computational analysis using
                     gene prediction method: Protein Homology."
                     /codon_start=1
                     /transl_table=11
                     /product="YdbC family protein"
                     /protein_id="WP_010881800.1"
                     /standard_name="YdbC family protein CDS"
     gene            378159..378416
                     /locus_tag="TPANIC_0352"
                     /old_locus_tag="TPANIC_0352"
                     /standard_name="gene"
     CDS             complement(378413..378922)
                     /gene="rnhA"
                     /locus_tag="TPANIC_0353"
                     /old_locus_tag="TPANIC_0353"
                     /EC_number="3.1.26.4"
                     /inference="COORDINATES: similar to AA
                     sequence:RefSeq:WP_014342386.1"
                     /note="Derived by automated computational analysis using
                     gene prediction method: Protein Homology."
                     /codon_start=1
                     /transl_table=11
                     /product="ribonuclease HI"
                     /protein_id="WP_014342386.1"
                     /standard_name="rnhA CDS"
     gene            complement(378413..378922)
                     /gene="rnhA"
                     /locus_tag="TPANIC_0353"
                     /old_locus_tag="TPANIC_0353"
                     /standard_name="rnhA gene"
     CDS             379185..379811
                     /gene="tmk"
                     /locus_tag="TPANIC_0354"
                     /old_locus_tag="TPANIC_0354"
                     /EC_number="2.7.4.9"
                     /inference="COORDINATES: similar to AA
                     sequence:RefSeq:WP_010881802.1"
                     /note="Derived by automated computational analysis using
                     gene prediction method: Protein Homology."
                     /codon_start=1
                     /transl_table=11
                     /product="dTMP kinase"
                     /protein_id="WP_010881802.1"
                     /standard_name="tmk CDS"
     gene            379185..379811
                     /gene="tmk"
                     /locus_tag="TPANIC_0354"
                     /old_locus_tag="TPANIC_0354"
                     /standard_name="tmk gene"
     CDS             complement(379778..380161)
                     /locus_tag="TPANIC_0355"
                     /old_locus_tag="TPANIC_0355"
                     /inference="COORDINATES: similar to AA
                     sequence:RefSeq:WP_010881803.1"
                     /note="Derived by automated computational analysis using
                     gene prediction method: Protein Homology."
                     /codon_start=1
                     /transl_table=11
                     /product="hypothetical protein"
                     /protein_id="WP_010881803.1"
                     /standard_name="hypothetical protein CDS"
     gene            complement(379778..380161)
                     /locus_tag="TPANIC_0355"
                     /old_locus_tag="TPANIC_0355"
                     /standard_name="gene"
     CDS             380414..380683
                     /locus_tag="TPANIC_0356"
                     /old_locus_tag="TPANIC_0356"
                     /inference="COORDINATES: similar to AA
                     sequence:RefSeq:WP_013945017.1"
                     /note="Derived by automated computational analysis using
                     gene prediction method: Protein Homology."
                     /codon_start=1
                     /transl_table=11
                     /product="RNA-binding protein"
                     /protein_id="WP_013945017.1"
                     /standard_name="RNA-binding protein CDS"
     gene            380414..380683
                     /locus_tag="TPANIC_0356"
                     /old_locus_tag="TPANIC_0356"
                     /standard_name="gene"
     CDS             380866..381525
                     /locus_tag="TPANIC_0357"
                     /old_locus_tag="TPANIC_0357"
                     /inference="COORDINATES: similar to AA
                     sequence:RefSeq:WP_013945018.1"
                     /note="Derived by automated computational analysis using
                     gene prediction method: Protein Homology."
                     /codon_start=1
                     /transl_table=11
                     /product="biotin--[acetyl-CoA-carboxylase] ligase"
                     /protein_id="WP_013945018.1"
                     /standard_name="biotin--[acetyl-CoA-carboxylase] ligase
                     CDS"
     gene            380866..381525
                     /locus_tag="TPANIC_0357"
                     /old_locus_tag="TPANIC_0357"
                     /standard_name="gene"
     CDS             complement(381530..383110)
                     /locus_tag="TPANIC_0358"
                     /old_locus_tag="TPANIC_0358"
                     /inference="COORDINATES: similar to AA
                     sequence:RefSeq:WP_010881806.1"
                     /note="Derived by automated computational analysis using
                     gene prediction method: Protein Homology."
                     /codon_start=1
                     /transl_table=11
                     /product="glycoside hydrolase family 57 protein"
                     /protein_id="WP_014505473.1"
                     /standard_name="glycoside hydrolase family 57 protein CDS"
     gene            complement(381530..383110)
                     /locus_tag="TPANIC_0358"
                     /old_locus_tag="TPANIC_0358"
                     /standard_name="gene"
     CDS             complement(383122..383757)
                     /locus_tag="TPANIC_0359"
                     /old_locus_tag="TPANIC_0359"
                     /inference="COORDINATES: similar to AA
                     sequence:RefSeq:WP_013945020.1"
                     /note="Derived by automated computational analysis using
                     gene prediction method: Protein Homology."
                     /codon_start=1
                     /transl_table=11
                     /product="DUF4912 domain-containing protein"
                     /protein_id="WP_010881807.1"
                     /standard_name="DUF4912 domain-containing protein CDS"
     gene            complement(383122..383757)
                     /locus_tag="TPANIC_0359"
                     /old_locus_tag="TPANIC_0359"
                     /standard_name="gene"
     CDS             383974..384144
                     /locus_tag="TPANIC_0360"
                     /old_locus_tag="TPANIC_0360"
                     /inference="COORDINATES: similar to AA
                     sequence:RefSeq:WP_002667639.1"
                     /note="Derived by automated computational analysis using
                     gene prediction method: Protein Homology."
                     /codon_start=1
                     /transl_table=11
                     /product="hypothetical protein"
                     /protein_id="WP_014342791.1"
                     /standard_name="hypothetical protein CDS"
     gene            383974..384144
                     /locus_tag="TPANIC_0360"
                     /old_locus_tag="TPANIC_0360"
                     /standard_name="gene"
     CDS             complement(384141..384944)
                     /locus_tag="TPANIC_0361"
                     /old_locus_tag="TPANIC_0361"
                     /inference="COORDINATES: similar to AA
                     sequence:RefSeq:WP_014342391.1"
                     /note="Derived by automated computational analysis using
                     gene prediction method: Protein Homology."
                     /codon_start=1
                     /transl_table=11
                     /product="lysophospholipid acyltransferase family protein"
                     /protein_id="WP_014342391.1"
                     /standard_name="lysophospholipid acyltransferase family
                     protein CDS"
     gene            complement(384141..384944)
                     /locus_tag="TPANIC_0361"
                     /old_locus_tag="TPANIC_0361"
                     /standard_name="gene"
     CDS             385065..385301
                     /gene="rpmB"
                     /locus_tag="TPANIC_0362"
                     /old_locus_tag="TPANIC_0362"
                     /inference="COORDINATES: similar to AA
                     sequence:RefSeq:WP_010881810.1"
                     /note="Derived by automated computational analysis using
                     gene prediction method: Protein Homology."
                     /codon_start=1
                     /transl_table=11
                     /product="50S ribosomal protein L28"
                     /protein_id="WP_010881810.1"
                     /standard_name="rpmB CDS"
     gene            385065..385301
                     /gene="rpmB"
                     /locus_tag="TPANIC_0362"
                     /old_locus_tag="TPANIC_0362"
                     /standard_name="rpmB gene"
     CDS             385799..388231
                     /locus_tag="TPANIC_0363"
                     /old_locus_tag="TPANIC_0363"
                     /EC_number="2.7.13.3"
                     /inference="COORDINATES: similar to AA
                     sequence:RefSeq:WP_002689329.1"
                     /note="Derived by automated computational analysis using
                     gene prediction method: Protein Homology."
                     /codon_start=1
                     /transl_table=11
                     /product="chemotaxis protein CheA"
                     /protein_id="WP_014505476.1"
                     /standard_name="chemotaxis protein CheA CDS"
     gene            385799..388231
                     /locus_tag="TPANIC_0363"
                     /old_locus_tag="TPANIC_0363"
                     /standard_name="gene"
     CDS             388225..389592
                     /locus_tag="TPANIC_0364"
                     /old_locus_tag="TPANIC_0364"
                     /inference="COORDINATES: similar to AA
                     sequence:RefSeq:WP_013945025.1"
                     /note="Derived by automated computational analysis using
                     gene prediction method: Protein Homology."
                     /codon_start=1
                     /transl_table=11
                     /product="CheR family methyltransferase"
                     /protein_id="WP_010881812.1"
                     /standard_name="CheR family methyltransferase CDS"
     gene            388225..389592
                     /locus_tag="TPANIC_0364"
                     /old_locus_tag="TPANIC_0364"
                     /standard_name="gene"
     CDS             389614..390078
                     /locus_tag="TPANIC_0365"
                     /old_locus_tag="TPANIC_0365"
                     /inference="COORDINATES: similar to AA
                     sequence:RefSeq:WP_002668974.1"
                     /note="Derived by automated computational analysis using
                     gene prediction method: Protein Homology."
                     /codon_start=1
                     /transl_table=11
                     /product="chemotaxis protein CheX"
                     /protein_id="WP_010881813.1"
                     /standard_name="chemotaxis protein CheX CDS"
     gene            389614..390078
                     /locus_tag="TPANIC_0365"
                     /old_locus_tag="TPANIC_0365"
                     /standard_name="gene"
     CDS             390091..390525
                     /locus_tag="TPANIC_0366"
                     /old_locus_tag="TPANIC_0366"
                     /inference="COORDINATES: similar to AA
                     sequence:RefSeq:WP_013945026.1"
                     /note="Derived by automated computational analysis using
                     gene prediction method: Protein Homology."
                     /codon_start=1
                     /transl_table=11
                     /product="response regulator"
                     /protein_id="WP_010881814.1"
                     /standard_name="response regulator CDS"
     gene            390091..390525
                     /locus_tag="TPANIC_0366"
                     /old_locus_tag="TPANIC_0366"
                     /standard_name="gene"
     CDS             390829..393654
                     /locus_tag="TPANIC_0367"
                     /old_locus_tag="TPANIC_0367"
                     /inference="COORDINATES: similar to AA
                     sequence:RefSeq:WP_014342396.1"
                     /note="Derived by automated computational analysis using
                     gene prediction method: Protein Homology."
                     /codon_start=1
                     /transl_table=11
                     /product="AAA family ATPase"
                     /protein_id="WP_010881815.1"
                     /standard_name="AAA family ATPase CDS"
     gene            390829..393654
                     /locus_tag="TPANIC_0367"
                     /old_locus_tag="TPANIC_0367"
                     /standard_name="gene"
     CDS             393654..393989
                     /locus_tag="TPANIC_0368"
                     /old_locus_tag="TPANIC_0368"
                     /inference="COORDINATES: similar to AA
                     sequence:RefSeq:WP_010881816.1"
                     /note="Derived by automated computational analysis using
                     gene prediction method: Protein Homology."
                     /codon_start=1
                     /transl_table=11
                     /product="hypothetical protein"
                     /protein_id="WP_010881816.1"
                     /standard_name="hypothetical protein CDS"
     gene            393654..393989
                     /locus_tag="TPANIC_0368"
                     /old_locus_tag="TPANIC_0368"
                     /standard_name="gene"
     CDS             393986..395536
                     /gene="bamD"
                     /locus_tag="TPANIC_0369"
                     /old_locus_tag="TPANIC_0369"
                     /inference="COORDINATES: similar to AA
                     sequence:RefSeq:WP_014342398.1"
                     /note="Derived by automated computational analysis using
                     gene prediction method: Protein Homology."
                     /codon_start=1
                     /transl_table=11
                     /product="outer membrane protein assembly factor BamD"
                     /protein_id="WP_010881817.1"
                     /standard_name="bamD CDS"
     gene            393986..395536
                     /gene="bamD"
                     /locus_tag="TPANIC_0369"
                     /old_locus_tag="TPANIC_0369"
                     /standard_name="bamD gene"
     CDS             complement(395604..396020)
                     /locus_tag="TPANIC_0370"
                     /old_locus_tag="TPANIC_0370"
                     /inference="COORDINATES: similar to AA
                     sequence:RefSeq:WP_010881818.1"
                     /note="Derived by automated computational analysis using
                     gene prediction method: Protein Homology."
                     /codon_start=1
                     /transl_table=11
                     /product="hypothetical protein"
                     /protein_id="WP_010881818.1"
                     /standard_name="hypothetical protein CDS"
     gene            complement(395604..396020)
                     /locus_tag="TPANIC_0370"
                     /old_locus_tag="TPANIC_0370"
                     /standard_name="gene"
     CDS             396033..396869
                     /locus_tag="TPANIC_0371"
                     /old_locus_tag="TPANIC_0371"
                     /EC_number="2.7.1.148"
                     /inference="COORDINATES: similar to AA
                     sequence:RefSeq:WP_014342400.1"
                     /note="Derived by automated computational analysis using
                     gene prediction method: Protein Homology."
                     /codon_start=1
                     /transl_table=11
                     /product="4-(cytidine
                     5'-diphospho)-2-C-methyl-D-erythritol kinase"
                     /protein_id="WP_064750923.1"
                     /standard_name="4-(cytidine
                     5'-diphospho)-2-C-methyl-D-erythritol kinase CDS"
     gene            396033..396869
                     /locus_tag="TPANIC_0371"
                     /old_locus_tag="TPANIC_0371"
                     /standard_name="gene"
     tRNA            396878..396950
                     /locus_tag="TPANIC_t0018"
                     /old_locus_tag="TPANIC_t0018"
                     /product="tRNA-Gln"
                     /inference="COORDINATES: profile:tRNAscan-SE:2.0.12"
                     /note="Derived by automated computational analysis using
                     gene prediction method: tRNAscan-SE."
                     /anticodon="(pos:396853..396855,aa:Gln,seq:ttg)"
                     /standard_name="tRNA-Gln"
     gene            396878..396950
                     /locus_tag="TPANIC_t0018"
                     /old_locus_tag="TPANIC_t0018"
                     /standard_name="gene"
     CDS             396991..397581
                     /locus_tag="TPANIC_0372"
                     /old_locus_tag="TPANIC_0372"
                     /inference="COORDINATES: similar to AA
                     sequence:RefSeq:WP_013945033.1"
                     /note="Derived by automated computational analysis using
                     gene prediction method: Protein Homology."
                     /codon_start=1
                     /transl_table=11
                     /product="50S ribosomal protein L25/general stress
                     proteinCtc"
                     /protein_id="WP_010881820.1"
                     /standard_name="50S ribosomal protein L25/general stress
                     proteinCtc CDS"
     gene            396991..397581
                     /locus_tag="TPANIC_0372"
                     /old_locus_tag="TPANIC_0372"
                     /standard_name="gene"
     CDS             397641..399074
                     /gene="tilS"
                     /locus_tag="TPANIC_0373"
                     /old_locus_tag="TPANIC_0373"
                     /EC_number="6.3.4.19"
                     /inference="COORDINATES: similar to AA
                     sequence:RefSeq:WP_010881821.1"
                     /note="Derived by automated computational analysis using
                     gene prediction method: Protein Homology."
                     /codon_start=1
                     /transl_table=11
                     /product="tRNA lysidine(34) synthetase TilS"
                     /protein_id="WP_010881821.1"
                     /standard_name="tilS CDS"
     gene            397641..399074
                     /gene="tilS"
                     /locus_tag="TPANIC_0373"
                     /old_locus_tag="TPANIC_0373"
                     /standard_name="tilS gene"
     CDS             399067..401385
                     /locus_tag="TPANIC_0374"
                     /old_locus_tag="TPANIC_0374"
                     /inference="COORDINATES: similar to AA
                     sequence:RefSeq:WP_013945035.1"
                     /note="Derived by automated computational analysis using
                     gene prediction method: Protein Homology."
                     /codon_start=1
                     /transl_table=11
                     /product="hypothetical protein"
                     /protein_id="WP_014505480.1"
                     /standard_name="hypothetical protein CDS"
     gene            399067..401385
                     /locus_tag="TPANIC_0374"
                     /old_locus_tag="TPANIC_0374"
                     /standard_name="gene"
     CDS             401543..401752
                     /locus_tag="TPANIC_0375"
                     /old_locus_tag="TPANIC_0375"
                     /inference="COORDINATES: similar to AA
                     sequence:RefSeq:WP_010881823.1"
                     /note="Derived by automated computational analysis using
                     gene prediction method: Protein Homology."
                     /codon_start=1
                     /transl_table=11
                     /product="hypothetical protein"
                     /protein_id="WP_010881823.1"
                     /standard_name="hypothetical protein CDS"
     gene            401543..401752
                     /locus_tag="TPANIC_0375"
                     /old_locus_tag="TPANIC_0375"
                     /standard_name="gene"
     CDS             complement(401739..402035)
                     /locus_tag="TPANIC_RS05280"
                     /inference="COORDINATES: protein motif:HMM:NF019947.2"
                     /note="Derived by automated computational analysis using
                     gene prediction method: Protein Homology."
                     /codon_start=1
                     /transl_table=11
                     /product="PAS domain-containing protein"
                     /protein_id="WP_014342403.1"
                     /standard_name="PAS domain-containing protein CDS"
     gene            complement(401739..402035)
                     /locus_tag="TPANIC_RS05280"
                     /standard_name="gene"
     CDS             complement(402068..402964)
                     /locus_tag="TPANIC_RS01845"
                     /inference="COORDINATES: similar to AA
                     sequence:RefSeq:WP_014342794.1"
                     /note="Derived by automated computational analysis using
                     gene prediction method: Protein Homology."
                     /codon_start=1
                     /transl_table=11
                     /product="hypothetical protein"
                     /protein_id="WP_235214094.1"
                     /standard_name="hypothetical protein CDS"
     gene            complement(402068..402964)
                     /locus_tag="TPANIC_RS01845"
                     /standard_name="gene"
     CDS             403067..403546
                     /locus_tag="TPANIC_0377"
                     /old_locus_tag="TPANIC_0377"
                     /inference="COORDINATES: similar to AA
                     sequence:RefSeq:WP_014342405.1"
                     /note="Derived by automated computational analysis using
                     gene prediction method: Protein Homology."
                     /codon_start=1
                     /transl_table=11
                     /product="flagellar basal body-associated protein FliL"
                     /protein_id="WP_014505481.1"
                     /standard_name="flagellar basal body-associated protein
                     FliL CDS"
     gene            403067..403546
                     /locus_tag="TPANIC_0377"
                     /old_locus_tag="TPANIC_0377"
                     /standard_name="gene"
     CDS             complement(403621..406371)
                     /gene="secA"
                     /locus_tag="TPANIC_0379"
                     /old_locus_tag="TPANIC_0379"
                     /inference="COORDINATES: similar to AA
                     sequence:RefSeq:WP_013945039.1"
                     /note="Derived by automated computational analysis using
                     gene prediction method: Protein Homology."
                     /codon_start=1
                     /transl_table=11
                     /product="preprotein translocase subunit SecA"
                     /protein_id="WP_014342795.1"
                     /standard_name="secA CDS"
     gene            complement(403621..406371)
                     /gene="secA"
                     /locus_tag="TPANIC_0379"
                     /old_locus_tag="TPANIC_0379"
                     /standard_name="secA gene"
     CDS             complement(406478..408298)
                     /locus_tag="TPANIC_0380"
                     /old_locus_tag="TPANIC_0380"
                     /EC_number="3.6.4.-"
                     /inference="COORDINATES: similar to AA
                     sequence:RefSeq:WP_013945040.1"
                     /note="Derived by automated computational analysis using
                     gene prediction method: Protein Homology."
                     /codon_start=1
                     /transl_table=11
                     /product="DEAD/DEAH box helicase"
                     /protein_id="WP_010881828.1"
                     /standard_name="DEAD/DEAH box helicase CDS"
     gene            complement(406478..408298)
                     /locus_tag="TPANIC_0380"
                     /old_locus_tag="TPANIC_0380"
                     /standard_name="gene"
     CDS             complement(408438..409154)
                     /locus_tag="TPANIC_0381"
                     /old_locus_tag="TPANIC_0381"
                     /inference="COORDINATES: similar to AA
                     sequence:RefSeq:WP_010881829.1"
                     /note="Derived by automated computational analysis using
                     gene prediction method: Protein Homology."
                     /codon_start=1
                     /transl_table=11
                     /product="TIGR02206 family membrane protein"
                     /protein_id="WP_010881829.1"
                     /standard_name="TIGR02206 family membrane protein CDS"
     gene            complement(408438..409154)
                     /locus_tag="TPANIC_0381"
                     /old_locus_tag="TPANIC_0381"
                     /standard_name="gene"
     CDS             409387..409836
                     /gene="mraZ"
                     /locus_tag="TPANIC_0383"
                     /old_locus_tag="TPANIC_0383"
                     /inference="COORDINATES: similar to AA
                     sequence:RefSeq:WP_010881831.1"
                     /note="Derived by automated computational analysis using
                     gene prediction method: Protein Homology."
                     /codon_start=1
                     /transl_table=11
                     /product="division/cell wall cluster transcriptional
                     repressor MraZ"
                     /protein_id="WP_010881831.1"
                     /standard_name="mraZ CDS"
     gene            409387..409836
                     /gene="mraZ"
                     /locus_tag="TPANIC_0383"
                     /old_locus_tag="TPANIC_0383"
                     /standard_name="mraZ gene"
     CDS             409833..410972
                     /gene="rsmH"
                     /locus_tag="TPANIC_0384"
                     /old_locus_tag="TPANIC_0384"
                     /EC_number="2.1.1.199"
                     /inference="COORDINATES: similar to AA
                     sequence:RefSeq:WP_013945043.1"
                     /note="Derived by automated computational analysis using
                     gene prediction method: Protein Homology."
                     /codon_start=1
                     /transl_table=11
                     /product="16S rRNA
                     (cytosine(1402)-N(4))-methyltransferaseRsmH"
                     /protein_id="WP_010881832.1"
                     /standard_name="rsmH CDS"
     gene            409833..410972
                     /gene="rsmH"
                     /locus_tag="TPANIC_0384"
                     /old_locus_tag="TPANIC_0384"
                     /standard_name="rsmH gene"
     CDS             411048..411359
                     /locus_tag="TPANIC_0385"
                     /old_locus_tag="TPANIC_0385"
                     /inference="COORDINATES: similar to AA
                     sequence:RefSeq:WP_010881833.1"
                     /note="Derived by automated computational analysis using
                     gene prediction method: Protein Homology."
                     /codon_start=1
                     /transl_table=11
                     /product="cell division protein FtsL"
                     /protein_id="WP_014505483.1"
                     /standard_name="cell division protein FtsL CDS"
     gene            411048..411359
                     /locus_tag="TPANIC_0385"
                     /old_locus_tag="TPANIC_0385"
                     /standard_name="gene"
     CDS             411343..412722
                     /locus_tag="TPANIC_0386"
                     /old_locus_tag="TPANIC_0386"
                     /EC_number="6.3.2.10"
                     /inference="COORDINATES: similar to AA
                     sequence:RefSeq:WP_010881834.1"
                     /note="Derived by automated computational analysis using
                     gene prediction method: Protein Homology."
                     /codon_start=1
                     /transl_table=11
                     /product="UDP-N-acetylmuramoyl-tripeptide--D-alanyl-D-
                     alanine ligase"
                     /protein_id="WP_010881834.1"
                     /standard_name="UDP-N-acetylmuramoyl-tripeptide--D-alanyl-
                     D- alanine ligase CDS"
     gene            411343..412722
                     /locus_tag="TPANIC_0386"
                     /old_locus_tag="TPANIC_0386"
                     /standard_name="gene"
     CDS             412719..413873
                     /gene="ftsW"
                     /locus_tag="TPANIC_0387"
                     /old_locus_tag="TPANIC_0387"
                     /inference="COORDINATES: similar to AA
                     sequence:RefSeq:WP_010881835.1"
                     /note="Derived by automated computational analysis using
                     gene prediction method: Protein Homology."
                     /codon_start=1
                     /transl_table=11
                     /product="putative lipid II flippase FtsW"
                     /protein_id="WP_010881835.1"
                     /standard_name="ftsW CDS"
     gene            412719..413873
                     /gene="ftsW"
                     /locus_tag="TPANIC_0387"
                     /old_locus_tag="TPANIC_0387"
                     /standard_name="ftsW gene"
     CDS             413851..414666
                     /locus_tag="TPANIC_0388"
                     /old_locus_tag="TPANIC_0388"
                     /inference="COORDINATES: similar to AA
                     sequence:RefSeq:WP_013945047.1"
                     /note="Derived by automated computational analysis using
                     gene prediction method: Protein Homology."
                     /codon_start=1
                     /transl_table=11
                     /product="cell division protein FtsQ/DivIB"
                     /protein_id="WP_010881836.1"
                     /standard_name="cell division protein FtsQ/DivIB CDS"
     gene            413851..414666
                     /locus_tag="TPANIC_0388"
                     /old_locus_tag="TPANIC_0388"
                     /standard_name="gene"
     CDS             414679..415923
                     /gene="ftsA"
                     /locus_tag="TPANIC_0389"
                     /old_locus_tag="TPANIC_0389"
                     /inference="COORDINATES: similar to AA
                     sequence:RefSeq:WP_012460545.1"
                     /note="Derived by automated computational analysis using
                     gene prediction method: Protein Homology."
                     /codon_start=1
                     /transl_table=11
                     /product="cell division protein FtsA"
                     /protein_id="WP_010881837.1"
                     /standard_name="ftsA CDS"
     gene            414679..415923
                     /gene="ftsA"
                     /locus_tag="TPANIC_0389"
                     /old_locus_tag="TPANIC_0389"
                     /standard_name="ftsA gene"
     CDS             415969..417225
                     /gene="ftsZ"
                     /locus_tag="TPANIC_0390"
                     /old_locus_tag="TPANIC_0390"
                     /inference="COORDINATES: similar to AA
                     sequence:RefSeq:WP_010881838.1"
                     /note="Derived by automated computational analysis using
                     gene prediction method: Protein Homology."
                     /codon_start=1
                     /transl_table=11
                     /product="cell division protein FtsZ"
                     /protein_id="WP_010881838.1"
                     /standard_name="ftsZ CDS"
     gene            415969..417225
                     /gene="ftsZ"
                     /locus_tag="TPANIC_0390"
                     /old_locus_tag="TPANIC_0390"
                     /standard_name="ftsZ gene"
     CDS             417222..418142
                     /locus_tag="TPANIC_0391"
                     /old_locus_tag="TPANIC_0391"
                     /inference="COORDINATES: similar to AA
                     sequence:RefSeq:WP_013945049.1"
                     /note="Derived by automated computational analysis using
                     gene prediction method: Protein Homology."
                     /codon_start=1
                     /transl_table=11
                     /product="site-specific tyrosine recombinase"
                     /protein_id="WP_010881839.1"
                     /standard_name="site-specific tyrosine recombinase CDS"
     gene            417222..418142
                     /locus_tag="TPANIC_0391"
                     /old_locus_tag="TPANIC_0391"
                     /standard_name="gene"
     CDS             418159..418884
                     /locus_tag="TPANIC_0392"
                     /old_locus_tag="TPANIC_0392"
                     /inference="COORDINATES: similar to AA
                     sequence:RefSeq:WP_013945050.1"
                     /note="Derived by automated computational analysis using
                     gene prediction method: Protein Homology."
                     /codon_start=1
                     /transl_table=11
                     /product="tetratricopeptide repeat protein"
                     /protein_id="WP_014505485.1"
                     /standard_name="tetratricopeptide repeat protein CDS"
     gene            418159..418884
                     /locus_tag="TPANIC_0392"
                     /old_locus_tag="TPANIC_0392"
                     /standard_name="gene"
     CDS             418881..419789
                     /gene="dprA"
                     /locus_tag="TPANIC_0393"
                     /old_locus_tag="TPANIC_0393"
                     /inference="COORDINATES: similar to AA
                     sequence:RefSeq:WP_013945051.1"
                     /note="Derived by automated computational analysis using
                     gene prediction method: Protein Homology."
                     /codon_start=1
                     /transl_table=11
                     /product="DNA-processing protein DprA"
                     /protein_id="WP_010881841.1"
                     /standard_name="dprA CDS"
     gene            418881..419789
                     /gene="dprA"
                     /locus_tag="TPANIC_0393"
                     /old_locus_tag="TPANIC_0393"
                     /standard_name="dprA gene"
     CDS             419822..422017
                     /gene="topA"
                     /locus_tag="TPANIC_0394"
                     /old_locus_tag="TPANIC_0394"
                     /EC_number="5.6.2.1"
                     /inference="COORDINATES: similar to AA
                     sequence:RefSeq:WP_014342408.1"
                     /note="Derived by automated computational analysis using
                     gene prediction method: Protein Homology."
                     /codon_start=1
                     /transl_table=11
                     /product="type I DNA topoisomerase"
                     /protein_id="WP_010881842.1"
                     /standard_name="topA CDS"
     gene            419822..422017
                     /gene="topA"
                     /locus_tag="TPANIC_0394"
                     /old_locus_tag="TPANIC_0394"
                     /standard_name="topA gene"
     CDS             422010..422903
                     /locus_tag="TPANIC_0395"
                     /old_locus_tag="TPANIC_0395"
                     /inference="COORDINATES: similar to AA
                     sequence:RefSeq:WP_014342409.1"
                     /note="Derived by automated computational analysis using
                     gene prediction method: Protein Homology."
                     /codon_start=1
                     /transl_table=11
                     /product="tyrosine-type recombinase/integrase"
                     /protein_id="WP_010881843.1"
                     /standard_name="tyrosine-type recombinase/integrase CDS"
     gene            422010..422903
                     /locus_tag="TPANIC_0395"
                     /old_locus_tag="TPANIC_0395"
                     /standard_name="gene"
     CDS             423051..423461
                     /gene="flgB"
                     /locus_tag="TPANIC_0396"
                     /old_locus_tag="TPANIC_0396"
                     /inference="COORDINATES: similar to AA
                     sequence:RefSeq:WP_010881844.1"
                     /note="Derived by automated computational analysis using
                     gene prediction method: Protein Homology."
                     /codon_start=1
                     /transl_table=11
                     /product="flagellar basal body rod protein FlgB"
                     /protein_id="WP_010881844.1"
                     /standard_name="flgB CDS"
     gene            423051..423461
                     /gene="flgB"
                     /locus_tag="TPANIC_0396"
                     /old_locus_tag="TPANIC_0396"
                     /standard_name="flgB gene"
     CDS             423479..423934
                     /gene="flgC"
                     /locus_tag="TPANIC_0397"
                     /old_locus_tag="TPANIC_0397"
                     /inference="COORDINATES: similar to AA
                     sequence:RefSeq:WP_010696780.1"
                     /note="Derived by automated computational analysis using
                     gene prediction method: Protein Homology."
                     /codon_start=1
                     /transl_table=11
                     /product="flagellar basal body rod protein FlgC"
                     /protein_id="WP_013945054.1"
                     /standard_name="flgC CDS"
     gene            423479..423934
                     /gene="flgC"
                     /locus_tag="TPANIC_0397"
                     /old_locus_tag="TPANIC_0397"
                     /standard_name="flgC gene"
     CDS             423990..424364
                     /gene="fliE"
                     /locus_tag="TPANIC_0398"
                     /old_locus_tag="TPANIC_0398"
                     /inference="COORDINATES: similar to AA
                     sequence:RefSeq:WP_013945055.1"
                     /note="Derived by automated computational analysis using
                     gene prediction method: Protein Homology."
                     /codon_start=1
                     /transl_table=11
                     /product="flagellar hook-basal body complex protein FliE"
                     /protein_id="WP_010881846.1"
                     /standard_name="fliE CDS"
     gene            423990..424364
                     /gene="fliE"
                     /locus_tag="TPANIC_0398"
                     /old_locus_tag="TPANIC_0398"
                     /standard_name="fliE gene"
     CDS             424481..426184
                     /gene="fliF"
                     /locus_tag="TPANIC_0399"
                     /old_locus_tag="TPANIC_0399"
                     /inference="COORDINATES: similar to AA
                     sequence:RefSeq:WP_013945056.1"
                     /note="Derived by automated computational analysis using
                     gene prediction method: Protein Homology."
                     /codon_start=1
                     /transl_table=11
                     /product="flagellar basal-body MS-ring/collar protein
                     FliF"
                     /protein_id="WP_010881847.1"
                     /standard_name="fliF CDS"
     gene            424481..426184
                     /gene="fliF"
                     /locus_tag="TPANIC_0399"
                     /old_locus_tag="TPANIC_0399"
                     /standard_name="fliF gene"
     CDS             426189..427247
                     /gene="fliG"
                     /locus_tag="TPANIC_0400"
                     /old_locus_tag="TPANIC_0400"
                     /inference="COORDINATES: similar to AA
                     sequence:RefSeq:WP_010881848.1"
                     /note="Derived by automated computational analysis using
                     gene prediction method: Protein Homology."
                     /codon_start=1
                     /transl_table=11
                     /product="flagellar motor switch protein FliG"
                     /protein_id="WP_010881848.1"
                     /standard_name="fliG CDS"
     gene            426189..427247
                     /gene="fliG"
                     /locus_tag="TPANIC_0400"
                     /old_locus_tag="TPANIC_0400"
                     /standard_name="fliG gene"
     CDS             427295..428224
                     /gene="fliH"
                     /locus_tag="TPANIC_0401"
                     /old_locus_tag="TPANIC_0401"
                     /inference="COORDINATES: similar to AA
                     sequence:RefSeq:WP_013945058.1"
                     /note="Derived by automated computational analysis using
                     gene prediction method: Protein Homology."
                     /codon_start=1
                     /transl_table=11
                     /product="flagellar assembly protein FliH"
                     /protein_id="WP_010881849.1"
                     /standard_name="fliH CDS"
     gene            427295..428224
                     /gene="fliH"
                     /locus_tag="TPANIC_0401"
                     /old_locus_tag="TPANIC_0401"
                     /standard_name="fliH gene"
     CDS             428252..429595
                     /gene="fliI"
                     /locus_tag="TPANIC_0402"
                     /old_locus_tag="TPANIC_0402"
                     /inference="COORDINATES: similar to AA
                     sequence:RefSeq:WP_015026159.1"
                     /note="Derived by automated computational analysis using
                     gene prediction method: Protein Homology."
                     /codon_start=1
                     /transl_table=11
                     /product="flagellar protein export ATPase FliI"
                     /protein_id="WP_010881850.1"
                     /standard_name="fliI CDS"
     gene            428252..429595
                     /gene="fliI"
                     /locus_tag="TPANIC_0402"
                     /old_locus_tag="TPANIC_0402"
                     /standard_name="fliI gene"
     CDS             429624..430076
                     /gene="fliJ"
                     /locus_tag="TPANIC_0403"
                     /old_locus_tag="TPANIC_0403"
                     /inference="COORDINATES: similar to AA
                     sequence:RefSeq:WP_010881851.1"
                     /note="Derived by automated computational analysis using
                     gene prediction method: Protein Homology."
                     /codon_start=1
                     /transl_table=11
                     /product="flagellar export protein FliJ"
                     /protein_id="WP_010881851.1"
                     /standard_name="fliJ CDS"
     gene            429624..430076
                     /gene="fliJ"
                     /locus_tag="TPANIC_0403"
                     /old_locus_tag="TPANIC_0403"
                     /standard_name="fliJ gene"
     CDS             complement(430073..430606)
                     /locus_tag="TPANIC_0404"
                     /old_locus_tag="TPANIC_0404"
                     /inference="COORDINATES: similar to AA
                     sequence:RefSeq:WP_010881852.1"
                     /note="Derived by automated computational analysis using
                     gene prediction method: Protein Homology."
                     /codon_start=1
                     /transl_table=11
                     /product="MBL fold metallo-hydrolase"
                     /protein_id="WP_010881852.1"
                     /standard_name="MBL fold metallo-hydrolase CDS"
     gene            complement(430073..430606)
                     /locus_tag="TPANIC_0404"
                     /old_locus_tag="TPANIC_0404"
                     /standard_name="gene"
     CDS             complement(430603..431037)
                     /locus_tag="TPANIC_0405"
                     /old_locus_tag="TPANIC_0405"
                     /inference="COORDINATES: similar to AA
                     sequence:RefSeq:WP_010881853.1"
                     /note="Derived by automated computational analysis using
                     gene prediction method: Protein Homology."
                     /codon_start=1
                     /transl_table=11
                     /product="pentapeptide repeat-containing protein"
                     /protein_id="WP_237249931.1"
                     /standard_name="pentapeptide repeat-containing protein
                     CDS"
     gene            complement(430603..431037)
                     /locus_tag="TPANIC_0405"
                     /old_locus_tag="TPANIC_0405"
                     /standard_name="gene"
     CDS             431060..432049
                     /gene="murI"
                     /locus_tag="TPANIC_0406"
                     /old_locus_tag="TPANIC_0406"
                     /EC_number="5.1.1.3"
                     /inference="COORDINATES: similar to AA
                     sequence:RefSeq:WP_013945062.1"
                     /note="Derived by automated computational analysis using
                     gene prediction method: Protein Homology."
                     /codon_start=1
                     /transl_table=11
                     /product="glutamate racemase"
                     /protein_id="WP_235214098.1"
                     /standard_name="murI CDS"
     gene            431060..432049
                     /gene="murI"
                     /locus_tag="TPANIC_0406"
                     /old_locus_tag="TPANIC_0406"
                     /standard_name="murI gene"
     CDS             432153..432833
                     /locus_tag="TPANIC_0407"
                     /old_locus_tag="TPANIC_0407"
                     /EC_number="3.1.3.-"
                     /inference="COORDINATES: similar to AA
                     sequence:RefSeq:WP_013945063.1"
                     /note="Derived by automated computational analysis using
                     gene prediction method: Protein Homology."
                     /codon_start=1
                     /transl_table=11
                     /product="HAD family hydrolase"
                     /protein_id="WP_013945063.1"
                     /standard_name="HAD family hydrolase CDS"
     gene            432153..432833
                     /locus_tag="TPANIC_0407"
                     /old_locus_tag="TPANIC_0407"
                     /standard_name="gene"
     CDS             432929..436183
                     /locus_tag="TPANIC_0408"
                     /old_locus_tag="TPANIC_0408"
                     /inference="COORDINATES: similar to AA
                     sequence:RefSeq:WP_013945064.1"
                     /note="Derived by automated computational analysis using
                     gene prediction method: Protein Homology."
                     /codon_start=1
                     /transl_table=11
                     /product="ATPase"
                     /protein_id="WP_010881856.1"
                     /standard_name="ATPase CDS"
     gene            432929..436183
                     /locus_tag="TPANIC_0408"
                     /old_locus_tag="TPANIC_0408"
                     /standard_name="gene"
     CDS             436225..436410
                     /locus_tag="TPANIC_0409"
                     /old_locus_tag="TPANIC_0409"
                     /inference="COORDINATES: similar to AA
                     sequence:RefSeq:WP_010881857.1"
                     /note="Derived by automated computational analysis using
                     gene prediction method: Protein Homology."
                     /codon_start=1
                     /transl_table=11
                     /product="hypothetical protein"
                     /protein_id="WP_010881857.1"
                     /standard_name="hypothetical protein CDS"
     gene            436225..436410
                     /locus_tag="TPANIC_0409"
                     /old_locus_tag="TPANIC_0409"
                     /standard_name="gene"
     CDS             436349..436678
                     /gene="yajC"
                     /locus_tag="TPANIC_0409a"
                     /old_locus_tag="TPANIC_0409a"
                     /inference="COORDINATES: similar to AA
                     sequence:RefSeq:WP_014342412.1"
                     /note="Derived by automated computational analysis using
                     gene prediction method: Protein Homology."
                     /codon_start=1
                     /transl_table=11
                     /product="preprotein translocase subunit YajC"
                     /protein_id="WP_235214121.1"
                     /standard_name="yajC CDS"
     gene            436349..436678
                     /gene="yajC"
                     /locus_tag="TPANIC_0409a"
                     /old_locus_tag="TPANIC_0409a"
                     /standard_name="yajC gene"
     CDS             436675..438426
                     /gene="secD"
                     /locus_tag="TPANIC_0410"
                     /old_locus_tag="TPANIC_0410"
                     /inference="COORDINATES: similar to AA
                     sequence:RefSeq:WP_010881858.1"
                     /note="Derived by automated computational analysis using
                     gene prediction method: Protein Homology."
                     /codon_start=1
                     /transl_table=11
                     /product="protein translocase subunit SecD"
                     /protein_id="WP_010881858.1"
                     /standard_name="secD CDS"
     gene            436675..438426
                     /gene="secD"
                     /locus_tag="TPANIC_0410"
                     /old_locus_tag="TPANIC_0410"
                     /standard_name="secD gene"
     CDS             438423..439685
                     /gene="secF"
                     /locus_tag="TPANIC_0411"
                     /old_locus_tag="TPANIC_0411"
                     /inference="COORDINATES: similar to AA
                     sequence:RefSeq:WP_013945066.1"
                     /note="Derived by automated computational analysis using
                     gene prediction method: Protein Homology."
                     /codon_start=1
                     /transl_table=11
                     /product="protein translocase subunit SecF"
                     /protein_id="WP_010881859.1"
                     /standard_name="secF CDS"
     gene            438423..439685
                     /gene="secF"
                     /locus_tag="TPANIC_0411"
                     /old_locus_tag="TPANIC_0411"
                     /standard_name="secF gene"
     CDS             complement(439761..440066)
                     /locus_tag="TPANIC_0412"
                     /old_locus_tag="TPANIC_0412"
                     /inference="COORDINATES: similar to AA
                     sequence:RefSeq:WP_010881860.1"
                     /note="Derived by automated computational analysis using
                     gene prediction method: Protein Homology."
                     /codon_start=1
                     /transl_table=11
                     /product="PUR family DNA/RNA-binding protein"
                     /protein_id="WP_010881860.1"
                     /standard_name="PUR family DNA/RNA-binding protein CDS"
     gene            complement(439761..440066)
                     /locus_tag="TPANIC_0412"
                     /old_locus_tag="TPANIC_0412"
                     /standard_name="gene"
     CDS             complement(440085..441983)
                     /locus_tag="TPANIC_0413"
                     /old_locus_tag="TPANIC_0413"
                     /inference="COORDINATES: similar to AA
                     sequence:RefSeq:WP_013945068.1"
                     /note="Derived by automated computational analysis using
                     gene prediction method: Protein Homology."
                     /codon_start=1
                     /transl_table=11
                     /product="phosphoglucomutase"
                     /protein_id="WP_010881861.1"
                     /standard_name="phosphoglucomutase CDS"
     gene            complement(440085..441983)
                     /locus_tag="TPANIC_0413"
                     /old_locus_tag="TPANIC_0413"
                     /standard_name="gene"
     CDS             442041..443441
                     /locus_tag="TPANIC_0414"
                     /old_locus_tag="TPANIC_0414"
                     /inference="COORDINATES: similar to AA
                     sequence:RefSeq:WP_015026161.1"
                     /note="Derived by automated computational analysis using
                     gene prediction method: Protein Homology."
                     /codon_start=1
                     /transl_table=11
                     /product="AGCS family amino acid carrier protein"
                     /protein_id="WP_235214099.1"
                     /standard_name="AGCS family amino acid carrier protein
                     CDS"
     gene            442041..443441
                     /locus_tag="TPANIC_0414"
                     /old_locus_tag="TPANIC_0414"
                     /standard_name="gene"
     CDS             complement(443903..445261)
                     /gene="ffh"
                     /locus_tag="TPANIC_0416"
                     /old_locus_tag="TPANIC_0416"
                     /inference="COORDINATES: similar to AA
                     sequence:RefSeq:WP_014342415.1"
                     /note="Derived by automated computational analysis using
                     gene prediction method: Protein Homology."
                     /codon_start=1
                     /transl_table=11
                     /product="signal recognition particle protein"
                     /protein_id="WP_010881864.1"
                     /standard_name="ffh CDS"
     gene            complement(443903..445261)
                     /gene="ffh"
                     /locus_tag="TPANIC_0416"
                     /old_locus_tag="TPANIC_0416"
                     /standard_name="ffh gene"
     CDS             complement(445254..446933)
                     /gene="lnt"
                     /locus_tag="TPANIC_0417"
                     /old_locus_tag="TPANIC_0417"
                     /inference="COORDINATES: similar to AA
                     sequence:RefSeq:WP_014342416.1"
                     /note="Derived by automated computational analysis using
                     gene prediction method: Protein Homology."
                     /codon_start=1
                     /transl_table=11
                     /product="apolipoprotein N-acyltransferase"
                     /protein_id="WP_014342416.1"
                     /standard_name="lnt CDS"
     gene            complement(445254..446933)
                     /gene="lnt"
                     /locus_tag="TPANIC_0417"
                     /old_locus_tag="TPANIC_0417"
                     /standard_name="lnt gene"
     CDS             446987..448153
                     /locus_tag="TPANIC_0418"
                     /old_locus_tag="TPANIC_0418"
                     /inference="COORDINATES: similar to AA
                     sequence:RefSeq:WP_013945073.1"
                     /note="Derived by automated computational analysis using
                     gene prediction method: Protein Homology."
                     /codon_start=1
                     /transl_table=11
                     /product="galactokinase"
                     /protein_id="WP_235214100.1"
                     /standard_name="galactokinase CDS"
     gene            446987..448153
                     /locus_tag="TPANIC_0418"
                     /old_locus_tag="TPANIC_0418"
                     /standard_name="gene"
     CDS             448150..448920
                     /gene="surE"
                     /locus_tag="TPANIC_0419"
                     /old_locus_tag="TPANIC_0419"
                     /EC_number="3.1.3.5"
                     /EC_number="3.1.3.6"
                     /inference="COORDINATES: similar to AA
                     sequence:RefSeq:WP_014342417.1"
                     /note="Derived by automated computational analysis using
                     gene prediction method: Protein Homology."
                     /codon_start=1
                     /transl_table=11
                     /product="5'/3'-nucleotidase SurE"
                     /protein_id="WP_014342417.1"
                     /standard_name="surE CDS"
     gene            448150..448920
                     /gene="surE"
                     /locus_tag="TPANIC_0419"
                     /old_locus_tag="TPANIC_0419"
                     /standard_name="surE gene"
     CDS             449072..451105
                     /locus_tag="TPANIC_0421"
                     /old_locus_tag="TPANIC_0421"
                     /inference="COORDINATES: similar to AA
                     sequence:RefSeq:WP_010881869.1"
                     /note="Derived by automated computational analysis using
                     gene prediction method: Protein Homology."
                     /codon_start=1
                     /transl_table=11
                     /product="tetratricopeptide repeat protein"
                     /protein_id="WP_235214101.1"
                     /standard_name="tetratricopeptide repeat protein CDS"
     gene            449072..451105
                     /locus_tag="TPANIC_0421"
                     /old_locus_tag="TPANIC_0421"
                     /standard_name="gene"
     CDS             451119..452114
                     /locus_tag="TPANIC_0422"
                     /old_locus_tag="TPANIC_0422"
                     /inference="COORDINATES: similar to AA
                     sequence:RefSeq:WP_013945076.1"
                     /note="Derived by automated computational analysis using
                     gene prediction method: Protein Homology."
                     /codon_start=1
                     /transl_table=11
                     /product="hypothetical protein"
                     /protein_id="WP_014505493.1"
                     /standard_name="hypothetical protein CDS"
     gene            451119..452114
                     /locus_tag="TPANIC_0422"
                     /old_locus_tag="TPANIC_0422"
                     /standard_name="gene"
     CDS             452139..452945
                     /locus_tag="TPANIC_0423"
                     /old_locus_tag="TPANIC_0423"
                     /inference="COORDINATES: similar to AA
                     sequence:RefSeq:WP_013945077.1"
                     /note="Derived by automated computational analysis using
                     gene prediction method: Protein Homology."
                     /codon_start=1
                     /transl_table=11
                     /product="hypothetical protein"
                     /protein_id="WP_010881871.1"
                     /standard_name="hypothetical protein CDS"
     gene            452139..452945
                     /locus_tag="TPANIC_0423"
                     /old_locus_tag="TPANIC_0423"
                     /standard_name="gene"
     CDS             453071..453685
                     /locus_tag="TPANIC_0424"
                     /old_locus_tag="TPANIC_0424"
                     /EC_number="7.1.2.2"
                     /inference="COORDINATES: similar to AA
                     sequence:RefSeq:WP_013945078.1"
                     /note="Derived by automated computational analysis using
                     gene prediction method: Protein Homology."
                     /codon_start=1
                     /transl_table=11
                     /product="V-type ATP synthase subunit E"
                     /protein_id="WP_014342419.1"
                     /standard_name="V-type ATP synthase subunit E CDS"
     gene            453071..453685
                     /locus_tag="TPANIC_0424"
                     /old_locus_tag="TPANIC_0424"
                     /standard_name="gene"
     CDS             453685..454230
                     /locus_tag="TPANIC_0425"
                     /old_locus_tag="TPANIC_0425"
                     /inference="COORDINATES: similar to AA
                     sequence:RefSeq:WP_013945079.1"
                     /note="Derived by automated computational analysis using
                     gene prediction method: Protein Homology."
                     /codon_start=1
                     /transl_table=11
                     /product="hypothetical protein"
                     /protein_id="WP_014342420.1"
                     /standard_name="hypothetical protein CDS"
     gene            453685..454230
                     /locus_tag="TPANIC_0425"
                     /old_locus_tag="TPANIC_0425"
                     /standard_name="gene"
     CDS             454227..455996
                     /locus_tag="TPANIC_0426"
                     /old_locus_tag="TPANIC_0426"
                     /EC_number="7.1.2.2"
                     /inference="COORDINATES: similar to AA
                     sequence:RefSeq:WP_010881874.1"
                     /note="Derived by automated computational analysis using
                     gene prediction method: Protein Homology."
                     /codon_start=1
                     /transl_table=11
                     /product="V-type ATP synthase subunit A"
                     /protein_id="WP_010881874.1"
                     /standard_name="V-type ATP synthase subunit A CDS"
     gene            454227..455996
                     /locus_tag="TPANIC_0426"
                     /old_locus_tag="TPANIC_0426"
                     /standard_name="gene"
     CDS             456000..457292
                     /locus_tag="TPANIC_0427"
                     /old_locus_tag="TPANIC_0427"
                     /EC_number="7.1.2.2"
                     /inference="COORDINATES: similar to AA
                     sequence:RefSeq:WP_010881875.1"
                     /note="Derived by automated computational analysis using
                     gene prediction method: Protein Homology."
                     /codon_start=1
                     /transl_table=11
                     /product="V-type ATP synthase subunit B"
                     /protein_id="WP_010881875.1"
                     /standard_name="V-type ATP synthase subunit B CDS"
     gene            456000..457292
                     /locus_tag="TPANIC_0427"
                     /old_locus_tag="TPANIC_0427"
                     /standard_name="gene"
     CDS             457304..457924
                     /locus_tag="TPANIC_0428"
                     /old_locus_tag="TPANIC_0428"
                     /EC_number="7.1.2.2"
                     /inference="COORDINATES: similar to AA
                     sequence:RefSeq:WP_010881876.1"
                     /note="Derived by automated computational analysis using
                     gene prediction method: Protein Homology."
                     /codon_start=1
                     /transl_table=11
                     /product="V-type ATP synthase subunit D"
                     /protein_id="WP_010881876.1"
                     /standard_name="V-type ATP synthase subunit D CDS"
     gene            457304..457924
                     /locus_tag="TPANIC_0428"
                     /old_locus_tag="TPANIC_0428"
                     /standard_name="gene"
     CDS             457933..459789
                     /locus_tag="TPANIC_0429"
                     /old_locus_tag="TPANIC_0429"
                     /EC_number="7.1.2.2"
                     /inference="COORDINATES: similar to AA
                     sequence:RefSeq:WP_013945082.1"
                     /note="Derived by automated computational analysis using
                     gene prediction method: Protein Homology."
                     /codon_start=1
                     /transl_table=11
                     /product="V-type ATP synthase subunit I"
                     /protein_id="WP_235214102.1"
                     /standard_name="V-type ATP synthase subunit I CDS"
     gene            457933..459789
                     /locus_tag="TPANIC_0429"
                     /old_locus_tag="TPANIC_0429"
                     /standard_name="gene"
     CDS             459826..460248
                     /locus_tag="TPANIC_0430"
                     /old_locus_tag="TPANIC_0430"
                     /EC_number="3.6.3.14"
                     /inference="COORDINATES: similar to AA
                     sequence:RefSeq:WP_012460548.1"
                     /note="produces ATP from ADP in the presence of a proton
                     gradient across the membrane; the K subunit is a
                     nonenzymatic component which binds the dimeric form by
                     interacting with the G and E subunits; Derived by
                     automated computational analysis using gene prediction
                     method: Protein Homology."
                     /codon_start=1
                     /transl_table=11
                     /product="ATP synthase subunit K"
                     /protein_id="WP_010881878.1"
                     /standard_name="ATP synthase subunit K CDS"
     gene            459826..460248
                     /locus_tag="TPANIC_0430"
                     /old_locus_tag="TPANIC_0430"
                     /standard_name="gene"
     CDS             460282..461103
                     /locus_tag="TPANIC_0431"
                     /old_locus_tag="TPANIC_0431"
                     /EC_number="2.7.1.33"
                     /inference="COORDINATES: similar to AA
                     sequence:RefSeq:WP_010881879.1"
                     /note="Derived by automated computational analysis using
                     gene prediction method: Protein Homology."
                     /codon_start=1
                     /transl_table=11
                     /product="type III pantothenate kinase"
                     /protein_id="WP_010881879.1"
                     /standard_name="type III pantothenate kinase CDS"
     gene            460282..461103
                     /locus_tag="TPANIC_0431"
                     /old_locus_tag="TPANIC_0431"
                     /standard_name="gene"
     CDS             461164..461697
                     /locus_tag="TPANIC_0432"
                     /old_locus_tag="TPANIC_0432"
                     /inference="COORDINATES: similar to AA
                     sequence:RefSeq:WP_014342422.1"
                     /note="Derived by automated computational analysis using
                     gene prediction method: Protein Homology."
                     /codon_start=1
                     /transl_table=11
                     /product="hypothetical protein"
                     /protein_id="WP_014505494.1"
                     /standard_name="hypothetical protein CDS"
     gene            461164..461697
                     /locus_tag="TPANIC_0432"
                     /old_locus_tag="TPANIC_0432"
                     /standard_name="gene"
     CDS             461752..463566
                     /locus_tag="TPANIC_0433"
                     /old_locus_tag="TPANIC_0433"
                     /inference="COORDINATES: similar to AA
                     sequence:RefSeq:WP_012460550.1"
                     /note="Derived by automated computational analysis using
                     gene prediction method: Protein Homology."
                     /codon_start=1
                     /transl_table=11
                     /product="SPOR domain-containing protein"
                     /protein_id="WP_014342796.1"
                     /standard_name="SPOR domain-containing protein CDS"
     gene            461752..463566
                     /locus_tag="TPANIC_0433"
                     /old_locus_tag="TPANIC_0433"
                     /standard_name="gene"
     CDS             complement(463663..464133)
                     /locus_tag="TPANIC_0435"
                     /old_locus_tag="TPANIC_0435"
                     /inference="COORDINATES: similar to AA
                     sequence:RefSeq:WP_013945086.1"
                     /note="Derived by automated computational analysis using
                     gene prediction method: Protein Homology."
                     /codon_start=1
                     /transl_table=11
                     /product="copper resistance protein NlpE"
                     /protein_id="WP_010881883.1"
                     /standard_name="copper resistance protein NlpE CDS"
     gene            complement(463663..464133)
                     /locus_tag="TPANIC_0435"
                     /old_locus_tag="TPANIC_0435"
                     /standard_name="gene"
     CDS             complement(464264..465346)
                     /locus_tag="TPANIC_0436"
                     /old_locus_tag="TPANIC_0436"
                     /EC_number="3.1.3.7"
                     /inference="COORDINATES: similar to AA
                     sequence:RefSeq:WP_010881884.1"
                     /note="Derived by automated computational analysis using
                     gene prediction method: Protein Homology."
                     /codon_start=1
                     /transl_table=11
                     /product="bifunctional oligoribonuclease/PAP phosphatase
                     NrnA"
                     /protein_id="WP_010881884.1"
                     /standard_name="bifunctional oligoribonuclease/PAP
                     phosphatase NrnA CDS"
     gene            complement(464264..465346)
                     /locus_tag="TPANIC_0436"
                     /old_locus_tag="TPANIC_0436"
                     /standard_name="gene"
     CDS             complement(465312..465776)
                     /locus_tag="TPANIC_0437"
                     /old_locus_tag="TPANIC_0437"
                     /inference="COORDINATES: similar to AA
                     sequence:RefSeq:WP_013945088.1"
                     /note="Derived by automated computational analysis using
                     gene prediction method: Protein Homology."
                     /codon_start=1
                     /transl_table=11
                     /product="hypothetical protein"
                     /protein_id="WP_235214103.1"
                     /standard_name="hypothetical protein CDS"
     gene            complement(465312..465776)
                     /locus_tag="TPANIC_0437"
                     /old_locus_tag="TPANIC_0437"
                     /standard_name="gene"
     CDS             465917..466681
                     /locus_tag="TPANIC_0438"
                     /old_locus_tag="TPANIC_0438"
                     /EC_number="3.6.1.-"
                     /inference="COORDINATES: similar to AA
                     sequence:RefSeq:WP_014342425.1"
                     /note="Derived by automated computational analysis using
                     gene prediction method: Protein Homology."
                     /codon_start=1
                     /transl_table=11
                     /product="non-canonical purine NTP pyrophosphatase"
                     /protein_id="WP_014505497.1"
                     /standard_name="non-canonical purine NTP pyrophosphatase
                     CDS"
     gene            465917..466681
                     /locus_tag="TPANIC_0438"
                     /old_locus_tag="TPANIC_0438"
                     /standard_name="gene"
     CDS             466807..467280
                     /locus_tag="TPANIC_0439"
                     /old_locus_tag="TPANIC_0439"
                     /inference="COORDINATES: similar to AA
                     sequence:RefSeq:WP_002699726.1"
                     /note="Derived by automated computational analysis using
                     gene prediction method: Protein Homology."
                     /codon_start=1
                     /transl_table=11
                     /product="chemotaxis protein CheW"
                     /protein_id="WP_014505499.1"
                     /standard_name="chemotaxis protein CheW CDS"
     gene            466807..467280
                     /locus_tag="TPANIC_0439"
                     /old_locus_tag="TPANIC_0439"
                     /standard_name="gene"
     CDS             467370..468521
                     /locus_tag="TPANIC_0440"
                     /old_locus_tag="TPANIC_0440"
                     /inference="COORDINATES: similar to AA
                     sequence:RefSeq:WP_013945091.1"
                     /note="Derived by automated computational analysis using
                     gene prediction method: Protein Homology."
                     /codon_start=1
                     /transl_table=11
                     /product="DegT/DnrJ/EryC1/StrS aminotransferase family
                     protein"
                     /protein_id="WP_010881888.1"
                     /standard_name="DegT/DnrJ/EryC1/StrS aminotransferase
                     family protein CDS"
     gene            467370..468521
                     /locus_tag="TPANIC_0440"
                     /old_locus_tag="TPANIC_0440"
                     /standard_name="gene"
     CDS             468530..469435
                     /locus_tag="TPANIC_0441"
                     /old_locus_tag="TPANIC_0441"
                     /inference="COORDINATES: similar to AA
                     sequence:RefSeq:WP_014342426.1"
                     /note="Derived by automated computational analysis using
                     gene prediction method: Protein Homology."
                     /codon_start=1
                     /transl_table=11
                     /product="NAD(+)/NADH kinase"
                     /protein_id="WP_014505500.1"
                     /standard_name="NAD(+)/NADH kinase CDS"
     gene            468530..469435
                     /locus_tag="TPANIC_0441"
                     /old_locus_tag="TPANIC_0441"
                     /standard_name="gene"
     CDS             469428..471149
                     /gene="recN"
                     /locus_tag="TPANIC_0442"
                     /old_locus_tag="TPANIC_0442"
                     /inference="COORDINATES: similar to AA
                     sequence:RefSeq:WP_013945093.1"
                     /note="Derived by automated computational analysis using
                     gene prediction method: Protein Homology."
                     /codon_start=1
                     /transl_table=11
                     /product="DNA repair protein RecN"
                     /protein_id="WP_010881890.1"
                     /standard_name="recN CDS"
     gene            469428..471149
                     /gene="recN"
                     /locus_tag="TPANIC_0442"
                     /old_locus_tag="TPANIC_0442"
                     /standard_name="recN gene"
     CDS             471091..471945
                     /locus_tag="TPANIC_0443"
                     /old_locus_tag="TPANIC_0443"
                     /inference="COORDINATES: similar to AA
                     sequence:RefSeq:WP_012460551.1"
                     /note="Derived by automated computational analysis using
                     gene prediction method: Protein Homology."
                     /codon_start=1
                     /transl_table=11
                     /product="hypothetical protein"
                     /protein_id="WP_010881891.1"
                     /standard_name="hypothetical protein CDS"
     gene            471091..471945
                     /locus_tag="TPANIC_0443"
                     /old_locus_tag="TPANIC_0443"
                     /standard_name="gene"
     CDS             472077..472979
                     /locus_tag="TPANIC_0444"
                     /old_locus_tag="TPANIC_0444"
                     /EC_number="3.4.24.-"
                     /inference="COORDINATES: similar to AA
                     sequence:RefSeq:WP_013945095.1"
                     /note="Derived by automated computational analysis using
                     gene prediction method: Protein Homology."
                     /codon_start=1
                     /transl_table=11
                     /product="M23 family metallopeptidase"
                     /protein_id="WP_235214104.1"
                     /standard_name="M23 family metallopeptidase CDS"
     gene            472077..472979
                     /locus_tag="TPANIC_0444"
                     /old_locus_tag="TPANIC_0444"
                     /standard_name="gene"
     CDS             473115..473744
                     /locus_tag="TPANIC_0445"
                     /old_locus_tag="TPANIC_0445"
                     /inference="COORDINATES: similar to AA
                     sequence:RefSeq:WP_013945096.1"
                     /note="Derived by automated computational analysis using
                     gene prediction method: Protein Homology."
                     /codon_start=1
                     /transl_table=11
                     /product="DJ-1/PfpI family protein"
                     /protein_id="WP_010881893.1"
                     /standard_name="DJ-1/PfpI family protein CDS"
     gene            473115..473744
                     /locus_tag="TPANIC_0445"
                     /old_locus_tag="TPANIC_0445"
                     /standard_name="gene"
     CDS             473786..475000
                     /gene="ispG"
                     /locus_tag="TPANIC_0446"
                     /old_locus_tag="TPANIC_0446"
                     /EC_number="1.17.7.1"
                     /inference="COORDINATES: similar to AA
                     sequence:RefSeq:WP_010881894.1"
                     /note="Derived by automated computational analysis using
                     gene prediction method: Protein Homology."
                     /codon_start=1
                     /transl_table=11
                     /product="(E)-4-hydroxy-3-methylbut-2-enyl-diphosphate
                     synthase"
                     /protein_id="WP_010881894.1"
                     /standard_name="ispG CDS"
     gene            473786..475000
                     /gene="ispG"
                     /locus_tag="TPANIC_0446"
                     /old_locus_tag="TPANIC_0446"
                     /standard_name="ispG gene"
     CDS             474997..476121
                     /locus_tag="TPANIC_0447"
                     /old_locus_tag="TPANIC_0447"
                     /inference="COORDINATES: similar to AA
                     sequence:RefSeq:WP_010881895.1"
                     /note="Derived by automated computational analysis using
                     gene prediction method: Protein Homology."
                     /codon_start=1
                     /transl_table=11
                     /product="hypothetical protein"
                     /protein_id="WP_010881895.1"
                     /standard_name="hypothetical protein CDS"
     gene            474997..476121
                     /locus_tag="TPANIC_0447"
                     /old_locus_tag="TPANIC_0447"
                     /standard_name="gene"
     CDS             476179..477261
                     /locus_tag="TPANIC_0448"
                     /old_locus_tag="TPANIC_0448"
                     /inference="COORDINATES: similar to AA
                     sequence:RefSeq:WP_010881896.1"
                     /note="Derived by automated computational analysis using
                     gene prediction method: Protein Homology."
                     /codon_start=1
                     /transl_table=11
                     /product="uracil phosphoribosyltransferase"
                     /protein_id="WP_010881896.1"
                     /standard_name="uracil phosphoribosyltransferase CDS"
     gene            476179..477261
                     /locus_tag="TPANIC_0448"
                     /old_locus_tag="TPANIC_0448"
                     /standard_name="gene"
     CDS             477265..477855
                     /locus_tag="TPANIC_0449"
                     /old_locus_tag="TPANIC_0449"
                     /inference="COORDINATES: similar to AA
                     sequence:RefSeq:WP_013945100.1"
                     /note="Derived by automated computational analysis using
                     gene prediction method: Protein Homology."
                     /codon_start=1
                     /transl_table=11
                     /product="hypothetical protein"
                     /protein_id="WP_010881897.1"
                     /standard_name="hypothetical protein CDS"
     gene            477265..477855
                     /locus_tag="TPANIC_0449"
                     /old_locus_tag="TPANIC_0449"
                     /standard_name="gene"
     CDS             477992..480043
                     /gene="fusA"
                     /locus_tag="TPANIC_0450a"
                     /old_locus_tag="TPANIC_0450a"
                     /inference="COORDINATES: similar to AA
                     sequence:RefSeq:WP_013945101.1"
                     /note="Derived by automated computational analysis using
                     gene prediction method: Protein Homology."
                     /codon_start=1
                     /transl_table=11
                     /product="elongation factor G"
                     /protein_id="WP_010881898.1"
                     /standard_name="fusA CDS"
     gene            477992..480043
                     /gene="fusA"
                     /locus_tag="TPANIC_0450a"
                     /old_locus_tag="TPANIC_0450a"
                     /standard_name="fusA gene"
     CDS             complement(480032..480214)
                     /locus_tag="TPANIC_0451"
                     /old_locus_tag="TPANIC_0451"
                     /inference="COORDINATES: similar to AA
                     sequence:RefSeq:WP_010881899.1"
                     /note="Derived by automated computational analysis using
                     gene prediction method: Protein Homology."
                     /codon_start=1
                     /transl_table=11
                     /product="hypothetical protein"
                     /protein_id="WP_010881899.1"
                     /standard_name="hypothetical protein CDS"
     gene            complement(480032..480214)
                     /locus_tag="TPANIC_0451"
                     /old_locus_tag="TPANIC_0451"
                     /standard_name="gene"
     CDS             480493..483768
                     /gene="ileS"
                     /locus_tag="TPANIC_0452"
                     /old_locus_tag="TPANIC_0452"
                     /EC_number="6.1.1.5"
                     /inference="COORDINATES: similar to AA
                     sequence:RefSeq:WP_010881901.1"
                     /note="Derived by automated computational analysis using
                     gene prediction method: Protein Homology."
                     /codon_start=1
                     /transl_table=11
                     /product="isoleucine--tRNA ligase"
                     /protein_id="WP_010881901.1"
                     /standard_name="ileS CDS"
     gene            480493..483768
                     /gene="ileS"
                     /locus_tag="TPANIC_0452"
                     /old_locus_tag="TPANIC_0452"
                     /standard_name="ileS gene"
     CDS             483812..484618
                     /locus_tag="TPANIC_0453"
                     /old_locus_tag="TPANIC_0453"
                     /inference="COORDINATES: similar to AA
                     sequence:RefSeq:WP_010881902.1"
                     /note="Derived by automated computational analysis using
                     gene prediction method: Protein Homology."
                     /codon_start=1
                     /transl_table=11
                     /product="hypothetical protein"
                     /protein_id="WP_014505505.1"
                     /standard_name="hypothetical protein CDS"
     gene            483812..484618
                     /locus_tag="TPANIC_0453"
                     /old_locus_tag="TPANIC_0453"
                     /standard_name="gene"
     CDS             484634..484984
                     /locus_tag="TPANIC_RS02215"
                     /inference="COORDINATES: protein motif:HMM:NF024183.2"
                     /note="Derived by automated computational analysis using
                     gene prediction method: Protein Homology."
                     /codon_start=1
                     /transl_table=11
                     /product="zinc ribbon domain-containing protein"
                     /protein_id="WP_014342432.1"
                     /standard_name="zinc ribbon domain-containing protein CDS"
     gene            484634..484984
                     /locus_tag="TPANIC_RS02215"
                     /standard_name="gene"
     CDS             complement(484968..485657)
                     /locus_tag="TPANIC_0454"
                     /old_locus_tag="TPANIC_0454"
                     /inference="COORDINATES: similar to AA
                     sequence:RefSeq:WP_013945105.1"
                     /note="Derived by automated computational analysis using
                     gene prediction method: Protein Homology."
                     /codon_start=1
                     /transl_table=11
                     /product="response regulator"
                     /protein_id="WP_010881903.1"
                     /standard_name="response regulator CDS"
     gene            complement(484968..485657)
                     /locus_tag="TPANIC_0454"
                     /old_locus_tag="TPANIC_0454"
                     /standard_name="gene"
     CDS             complement(485654..486628)
                     /locus_tag="TPANIC_0455"
                     /old_locus_tag="TPANIC_0455"
                     /inference="COORDINATES: similar to AA
                     sequence:RefSeq:WP_014342433.1"
                     /note="Derived by automated computational analysis using
                     gene prediction method: Protein Homology."
                     /codon_start=1
                     /transl_table=11
                     /product="hypothetical protein"
                     /protein_id="WP_014342433.1"
                     /standard_name="hypothetical protein CDS"
     gene            complement(485654..486628)
                     /locus_tag="TPANIC_0455"
                     /old_locus_tag="TPANIC_0455"
                     /standard_name="gene"
     CDS             complement(486715..488031)
                     /locus_tag="TPANIC_0456"
                     /old_locus_tag="TPANIC_0456"
                     /inference="COORDINATES: similar to AA
                     sequence:RefSeq:WP_013945107.1"
                     /note="Derived by automated computational analysis using
                     gene prediction method: Protein Homology."
                     /codon_start=1
                     /transl_table=11
                     /product="hypothetical protein"
                     /protein_id="WP_010881905.1"
                     /standard_name="hypothetical protein CDS"
     gene            complement(486715..488031)
                     /locus_tag="TPANIC_0456"
                     /old_locus_tag="TPANIC_0456"
                     /standard_name="gene"
     CDS             488183..489880
                     /locus_tag="TPANIC_0457"
                     /old_locus_tag="TPANIC_0457"
                     /inference="COORDINATES: similar to AA
                     sequence:RefSeq:WP_015613217.1"
                     /note="Derived by automated computational analysis using
                     gene prediction method: Protein Homology."
                     /codon_start=1
                     /transl_table=11
                     /product="hypothetical protein"
                     /protein_id="WP_014505508.1"
                     /standard_name="hypothetical protein CDS"
     gene            488183..489880
                     /locus_tag="TPANIC_0457"
                     /old_locus_tag="TPANIC_0457"
                     /standard_name="gene"
     CDS             489971..490549
                     /gene="scpB"
                     /locus_tag="TPANIC_0458"
                     /old_locus_tag="TPANIC_0458"
                     /inference="COORDINATES: similar to AA
                     sequence:RefSeq:WP_010881907.1"
                     /note="Derived by automated computational analysis using
                     gene prediction method: Protein Homology."
                     /codon_start=1
                     /transl_table=11
                     /product="SMC-Scp complex subunit ScpB"
                     /protein_id="WP_010881907.1"
                     /standard_name="scpB CDS"
     gene            489971..490549
                     /gene="scpB"
                     /locus_tag="TPANIC_0458"
                     /old_locus_tag="TPANIC_0458"
                     /standard_name="scpB gene"
     CDS             490533..491363
                     /locus_tag="TPANIC_0459"
                     /old_locus_tag="TPANIC_0459"
                     /EC_number="5.4.99.-"
                     /inference="COORDINATES: similar to AA
                     sequence:RefSeq:WP_014342436.1"
                     /note="Derived by automated computational analysis using
                     gene prediction method: Protein Homology."
                     /codon_start=1
                     /transl_table=11
                     /product="pseudouridine synthase"
                     /protein_id="WP_235214105.1"
                     /standard_name="pseudouridine synthase CDS"
     gene            490533..491363
                     /locus_tag="TPANIC_0459"
                     /old_locus_tag="TPANIC_0459"
                     /standard_name="gene"
     CDS             491493..492113
                     /locus_tag="TPANIC_0460"
                     /old_locus_tag="TPANIC_0460"
                     /inference="COORDINATES: similar to AA
                     sequence:RefSeq:WP_010881909.1"
                     /note="Derived by automated computational analysis using
                     gene prediction method: Protein Homology."
                     /codon_start=1
                     /transl_table=11
                     /product="tetratricopeptide repeat protein"
                     /protein_id="WP_175608706.1"
                     /standard_name="tetratricopeptide repeat protein CDS"
     gene            491493..492113
                     /locus_tag="TPANIC_0460"
                     /old_locus_tag="TPANIC_0460"
                     /standard_name="gene"
     CDS             492141..492473
                     /locus_tag="TPANIC_0461"
                     /old_locus_tag="TPANIC_0461"
                     /inference="COORDINATES: similar to AA
                     sequence:RefSeq:WP_010881910.1"
                     /note="Derived by automated computational analysis using
                     gene prediction method: Protein Homology."
                     /codon_start=1
                     /transl_table=11
                     /product="helix-turn-helix transcriptional regulator"
                     /protein_id="WP_237249932.1"
                     /standard_name="helix-turn-helix transcriptional regulator
                     CDS"
     gene            492141..492473
                     /locus_tag="TPANIC_0461"
                     /old_locus_tag="TPANIC_0461"
                     /standard_name="gene"
     CDS             492583..493857
                     /locus_tag="TPANIC_0462"
                     /old_locus_tag="TPANIC_0462"
                     /inference="COORDINATES: similar to AA
                     sequence:RefSeq:WP_014342438.1"
                     /note="Derived by automated computational analysis using
                     gene prediction method: Protein Homology."
                     /codon_start=1
                     /transl_table=11
                     /product="hypothetical protein"
                     /protein_id="WP_014342800.1"
                     /standard_name="hypothetical protein CDS"
     gene            492583..493857
                     /locus_tag="TPANIC_0462"
                     /old_locus_tag="TPANIC_0462"
                     /standard_name="gene"
     CDS             complement(493916..494608)
                     /gene="trmB"
                     /locus_tag="TPANIC_0464"
                     /old_locus_tag="TPANIC_0464"
                     /EC_number="2.1.1.33"
                     /inference="COORDINATES: similar to AA
                     sequence:RefSeq:WP_014342439.1"
                     /note="Derived by automated computational analysis using
                     gene prediction method: Protein Homology."
                     /codon_start=1
                     /transl_table=11
                     /product="tRNA (guanosine(46)-N7)-methyltransferase TrmB"
                     /protein_id="WP_235214107.1"
                     /standard_name="trmB CDS"
     gene            complement(493916..494608)
                     /gene="trmB"
                     /locus_tag="TPANIC_0464"
                     /old_locus_tag="TPANIC_0464"
                     /standard_name="trmB gene"
     CDS             complement(494665..495537)
                     /locus_tag="TPANIC_0465"
                     /old_locus_tag="TPANIC_0465"
                     /inference="COORDINATES: similar to AA
                     sequence:RefSeq:WP_010881914.1"
                     /note="Derived by automated computational analysis using
                     gene prediction method: Protein Homology."
                     /codon_start=1
                     /transl_table=11
                     /product="hypothetical protein"
                     /protein_id="WP_010881914.1"
                     /standard_name="hypothetical protein CDS"
     gene            complement(494665..495537)
                     /locus_tag="TPANIC_0465"
                     /old_locus_tag="TPANIC_0465"
                     /standard_name="gene"
     CDS             complement(495470..496639)
                     /locus_tag="TPANIC_0466"
                     /old_locus_tag="TPANIC_0466"
                     /inference="COORDINATES: similar to AA
                     sequence:RefSeq:WP_010881915.1"
                     /note="Derived by automated computational analysis using
                     gene prediction method: Protein Homology."
                     /codon_start=1
                     /transl_table=11
                     /product="hypothetical protein"
                     /protein_id="WP_010881915.1"
                     /standard_name="hypothetical protein CDS"
     gene            complement(495470..496639)
                     /locus_tag="TPANIC_0466"
                     /old_locus_tag="TPANIC_0466"
                     /standard_name="gene"
     CDS             496630..496878
                     /locus_tag="TPANIC_0467"
                     /old_locus_tag="TPANIC_0467"
                     /inference="COORDINATES: similar to AA
                     sequence:RefSeq:WP_010881916.1"
                     /note="Derived by automated computational analysis using
                     gene prediction method: Protein Homology."
                     /codon_start=1
                     /transl_table=11
                     /product="hypothetical protein"
                     /protein_id="WP_010881916.1"
                     /standard_name="hypothetical protein CDS"
     gene            496630..496878
                     /locus_tag="TPANIC_0467"
                     /old_locus_tag="TPANIC_0467"
                     /standard_name="gene"
     CDS             complement(496848..498791)
                     /locus_tag="TPANIC_0468"
                     /old_locus_tag="TPANIC_0468"
                     /inference="COORDINATES: similar to AA
                     sequence:RefSeq:WP_013945117.1"
                     /note="Derived by automated computational analysis using
                     gene prediction method: Protein Homology."
                     /codon_start=1
                     /transl_table=11
                     /product="tetratricopeptide repeat protein"
                     /protein_id="WP_235214122.1"
                     /standard_name="tetratricopeptide repeat protein CDS"
     gene            complement(496848..498791)
                     /locus_tag="TPANIC_0468"
                     /old_locus_tag="TPANIC_0468"
                     /standard_name="gene"
     CDS             complement(498793..499902)
                     /locus_tag="TPANIC_0470"
                     /old_locus_tag="TPANIC_0470"
                     /inference="COORDINATES: similar to AA
                     sequence:RefSeq:WP_010881919.1"
                     /note="Derived by automated computational analysis using
                     gene prediction method: Protein Homology."
                     /codon_start=1
                     /transl_table=11
                     /product="tetratricopeptide repeat protein"
                     /protein_id="WP_010881919.1"
                     /standard_name="tetratricopeptide repeat protein CDS"
     gene            complement(498793..499902)
                     /locus_tag="TPANIC_0470"
                     /old_locus_tag="TPANIC_0470"
                     /standard_name="gene"
     CDS             499930..501303
                     /locus_tag="TPANIC_0471"
                     /old_locus_tag="TPANIC_0471"
                     /inference="COORDINATES: similar to AA
                     sequence:RefSeq:WP_013945119.1"
                     /note="Derived by automated computational analysis using
                     gene prediction method: Protein Homology."
                     /codon_start=1
                     /transl_table=11
                     /product="tetratricopeptide repeat protein"
                     /protein_id="WP_014505513.1"
                     /standard_name="tetratricopeptide repeat protein CDS"
     gene            499930..501303
                     /locus_tag="TPANIC_0471"
[truncated: 1,933,554 more chars]
